# Supplementary material for: Lots of movement, little progress: a review of reptile home range literature
Source: PeerJ. 2021 Jul 20;9:e11742. doi: 10.7717/peerj.11742 (PMC8300531; doi:10.7717/peerj.11742)
Supplement: Supplemental Information 10 [file peerj-09-11742-s010.csv]

event-id	visible	timestamp	location-long	location-lat	sensor-type	individual-taxon-canonical-name	tag-local-identifier	individual-local-identifier	study-name	utm-easting	utm-northing	utm-zone	study-timezone	study-local-timestamp
14098526275	true	2014-03-22 04:38:17.000	101.95341997988545	14.512320511192137	radio-transmitter	Ophiophagus hannah	AM006	AM006	King cobra (Ophiophagus hannah), Elapidae, Thailand	818346.9999960803	1606444.9999992687	47N	Indochina Time	2014-03-22 11:38:17.000
14098526276	true	2014-03-22 07:45:55.000	101.95341997988545	14.512320511192137	radio-transmitter	Ophiophagus hannah	AM006	AM006	King cobra (Ophiophagus hannah), Elapidae, Thailand	818346.9999960803	1606444.9999992687	47N	Indochina Time	2014-03-22 14:45:55.000
14098526277	true	2014-03-22 17:07:49.000	101.95341997988545	14.512320511192137	radio-transmitter	Ophiophagus hannah	AM006	AM006	King cobra (Ophiophagus hannah), Elapidae, Thailand	818346.9999960803	1606444.9999992687	47N	Indochina Time	2014-03-23 00:07:49.000
14098526278	true	2014-03-22 22:28:48.000	101.95540289001538	14.511554983577852	radio-transmitter	Ophiophagus hannah	AM006	AM006	King cobra (Ophiophagus hannah), Elapidae, Thailand	818561.9999960647	1606362.9999992657	47N	Indochina Time	2014-03-23 05:28:48.000
14098526279	true	2014-03-23 03:45:45.000	101.95268795781499	14.513043182463397	radio-transmitter	Ophiophagus hannah	AM006	AM006	King cobra (Ophiophagus hannah), Elapidae, Thailand	818266.9999960847	1606523.99999927	47N	Indochina Time	2014-03-23 10:45:45.000
14098526280	true	2014-03-23 06:07:28.000	101.95486383910072	14.512148793505025	radio-transmitter	Ophiophagus hannah	AM006	AM006	King cobra (Ophiophagus hannah), Elapidae, Thailand	818502.9999960712	1606427.9999992666	47N	Indochina Time	2014-03-23 13:07:28.000
14098526281	true	2014-03-23 16:55:19.000	101.95625936736204	14.513223957037104	radio-transmitter	Ophiophagus hannah	AM006	AM006	King cobra (Ophiophagus hannah), Elapidae, Thailand	818651.9999960617	1606548.9999992643	47N	Indochina Time	2014-03-23 23:55:19.000
14098526282	true	2014-03-23 21:31:34.000	101.95677240980093	14.512765937298392	radio-transmitter	Ophiophagus hannah	AM006	AM006	King cobra (Ophiophagus hannah), Elapidae, Thailand	818707.9999960572	1606498.9999992636	47N	Indochina Time	2014-03-24 04:31:34.000
14098526283	true	2014-03-24 02:25:46.000	101.95677240980093	14.512765937298392	radio-transmitter	Ophiophagus hannah	AM006	AM006	King cobra (Ophiophagus hannah), Elapidae, Thailand	818707.9999960572	1606498.9999992636	47N	Indochina Time	2014-03-24 09:25:46.000
14098526284	true	2014-03-24 06:13:05.000	101.95677240980093	14.512765937298392	radio-transmitter	Ophiophagus hannah	AM006	AM006	King cobra (Ophiophagus hannah), Elapidae, Thailand	818707.9999960572	1606498.9999992636	47N	Indochina Time	2014-03-24 13:13:05.000
14098526285	true	2014-03-24 16:26:33.000	101.95677240980093	14.512765937298392	radio-transmitter	Ophiophagus hannah	AM006	AM006	King cobra (Ophiophagus hannah), Elapidae, Thailand	818707.9999960572	1606498.9999992636	47N	Indochina Time	2014-03-24 23:26:33.000
14098526286	true	2014-03-24 21:22:35.000	101.95677240980093	14.512765937298392	radio-transmitter	Ophiophagus hannah	AM006	AM006	King cobra (Ophiophagus hannah), Elapidae, Thailand	818707.9999960572	1606498.9999992636	47N	Indochina Time	2014-03-25 04:22:35.000
14098526287	true	2014-03-25 02:21:24.000	101.95605026788377	14.51353364792709	radio-transmitter	Ophiophagus hannah	AM006	AM006	King cobra (Ophiophagus hannah), Elapidae, Thailand	818628.9999960626	1606582.999999265	47N	Indochina Time	2014-03-25 09:21:24.000
14098526288	true	2014-03-25 05:58:00.000	101.95605026788377	14.51353364792709	radio-transmitter	Ophiophagus hannah	AM006	AM006	King cobra (Ophiophagus hannah), Elapidae, Thailand	818628.9999960626	1606582.999999265	47N	Indochina Time	2014-03-25 12:58:00.000
14098526289	true	2014-03-25 18:22:06.000	101.95134778964267	14.50565459016282	radio-transmitter	Ophiophagus hannah	AM006	AM006	King cobra (Ophiophagus hannah), Elapidae, Thailand	818132.9999960884	1605703.9999992722	47N	Indochina Time	2014-03-26 01:22:06.000
14098526290	true	2014-03-25 20:07:00.000	101.95099702956429	14.505767375567588	radio-transmitter	Ophiophagus hannah	AM006	AM006	King cobra (Ophiophagus hannah), Elapidae, Thailand	818094.9999960952	1605715.9999992726	47N	Indochina Time	2014-03-26 03:07:00.000
14098526291	true	2014-03-26 01:53:23.000	101.95398427033582	14.504546711917948	radio-transmitter	Ophiophagus hannah	AM006	AM006	King cobra (Ophiophagus hannah), Elapidae, Thailand	818418.9999960712	1605584.9999992682	47N	Indochina Time	2014-03-26 08:53:23.000
14098526292	true	2014-03-26 03:01:36.000	101.95190144400841	14.506162393914499	radio-transmitter	Ophiophagus hannah	AM006	AM006	King cobra (Ophiophagus hannah), Elapidae, Thailand	818191.9999960867	1605760.9999992712	47N	Indochina Time	2014-03-26 10:01:36.000
14098526293	true	2014-03-26 06:20:54.000	101.95012681977465	14.505155177423019	radio-transmitter	Ophiophagus hannah	AM006	AM006	King cobra (Ophiophagus hannah), Elapidae, Thailand	818001.9999960976	1605646.9999992733	47N	Indochina Time	2014-03-26 13:20:54.000
14098526294	true	2014-03-26 17:21:53.000	101.94664827849442	14.504277724834028	radio-transmitter	Ophiophagus hannah	AM006	AM006	King cobra (Ophiophagus hannah), Elapidae, Thailand	817627.999996122	1605544.9999992796	47N	Indochina Time	2014-03-27 00:21:53.000
14098526295	true	2014-03-26 20:59:03.000	101.94733759852134	14.504530967481012	radio-transmitter	Ophiophagus hannah	AM006	AM006	King cobra (Ophiophagus hannah), Elapidae, Thailand	817701.9999961164	1605573.9999992787	47N	Indochina Time	2014-03-27 03:59:03.000
14098526296	true	2014-03-27 02:31:27.000	101.94733759852134	14.504530967481012	radio-transmitter	Ophiophagus hannah	AM006	AM006	King cobra (Ophiophagus hannah), Elapidae, Thailand	817701.9999961164	1605573.9999992787	47N	Indochina Time	2014-03-27 09:31:27.000
14098526297	true	2014-03-27 05:51:54.000	101.94733759852134	14.504530967481012	radio-transmitter	Ophiophagus hannah	AM006	AM006	King cobra (Ophiophagus hannah), Elapidae, Thailand	817701.9999961164	1605573.9999992787	47N	Indochina Time	2014-03-27 12:51:54.000
14098526298	true	2014-03-27 16:33:58.000	101.94733759852134	14.504530967481012	radio-transmitter	Ophiophagus hannah	AM006	AM006	King cobra (Ophiophagus hannah), Elapidae, Thailand	817701.9999961164	1605573.9999992787	47N	Indochina Time	2014-03-27 23:33:58.000
14098526299	true	2014-03-27 20:17:44.000	101.94733759852134	14.504530967481012	radio-transmitter	Ophiophagus hannah	AM006	AM006	King cobra (Ophiophagus hannah), Elapidae, Thailand	817701.9999961164	1605573.9999992787	47N	Indochina Time	2014-03-28 03:17:44.000
14098526300	true	2014-03-28 06:37:08.000	101.95977555599559	14.521099776376166	radio-transmitter	Ophiophagus hannah	AM006	AM006	King cobra (Ophiophagus hannah), Elapidae, Thailand	819019.9999960451	1607425.9999992587	47N	Indochina Time	2014-03-28 13:37:08.000
14098526301	true	2014-03-28 17:43:20.000	101.95637268291223	14.523843000197042	radio-transmitter	Ophiophagus hannah	AM006	AM006	King cobra (Ophiophagus hannah), Elapidae, Thailand	818648.9999960699	1607724.999999264	47N	Indochina Time	2014-03-29 00:43:20.000
14098526302	true	2014-03-28 20:56:42.000	101.95637268291223	14.523843000197042	radio-transmitter	Ophiophagus hannah	AM006	AM006	King cobra (Ophiophagus hannah), Elapidae, Thailand	818648.9999960699	1607724.999999264	47N	Indochina Time	2014-03-29 03:56:42.000
14098526303	true	2014-03-29 01:58:26.000	101.95637268291223	14.523843000197042	radio-transmitter	Ophiophagus hannah	AM006	AM006	King cobra (Ophiophagus hannah), Elapidae, Thailand	818648.9999960699	1607724.999999264	47N	Indochina Time	2014-03-29 08:58:26.000
14098526304	true	2014-03-29 05:56:09.000	101.95637268291223	14.523843000197042	radio-transmitter	Ophiophagus hannah	AM006	AM006	King cobra (Ophiophagus hannah), Elapidae, Thailand	818648.9999960699	1607724.999999264	47N	Indochina Time	2014-03-29 12:56:09.000
14098526305	true	2014-03-29 17:29:31.000	101.95637268291223	14.523843000197042	radio-transmitter	Ophiophagus hannah	AM006	AM006	King cobra (Ophiophagus hannah), Elapidae, Thailand	818648.9999960699	1607724.999999264	47N	Indochina Time	2014-03-30 00:29:31.000
14098526306	true	2014-03-29 20:57:31.000	101.95637268291223	14.523843000197042	radio-transmitter	Ophiophagus hannah	AM006	AM006	King cobra (Ophiophagus hannah), Elapidae, Thailand	818648.9999960699	1607724.999999264	47N	Indochina Time	2014-03-30 03:57:31.000
14098526307	true	2014-03-30 02:30:46.000	101.95637268291223	14.523843000197042	radio-transmitter	Ophiophagus hannah	AM006	AM006	King cobra (Ophiophagus hannah), Elapidae, Thailand	818648.9999960699	1607724.999999264	47N	Indochina Time	2014-03-30 09:30:46.000
14098526308	true	2014-03-30 06:02:20.000	101.95637268291223	14.523843000197042	radio-transmitter	Ophiophagus hannah	AM006	AM006	King cobra (Ophiophagus hannah), Elapidae, Thailand	818648.9999960699	1607724.999999264	47N	Indochina Time	2014-03-30 13:02:20.000
14098526309	true	2014-03-30 16:57:28.000	101.95637268291223	14.523843000197042	radio-transmitter	Ophiophagus hannah	AM006	AM006	King cobra (Ophiophagus hannah), Elapidae, Thailand	818648.9999960699	1607724.999999264	47N	Indochina Time	2014-03-30 23:57:28.000
14098526310	true	2014-03-30 20:49:09.000	101.95637268291223	14.523843000197042	radio-transmitter	Ophiophagus hannah	AM006	AM006	King cobra (Ophiophagus hannah), Elapidae, Thailand	818648.9999960699	1607724.999999264	47N	Indochina Time	2014-03-31 03:49:09.000
14098526311	true	2014-03-31 04:05:05.000	101.95637268291223	14.523843000197042	radio-transmitter	Ophiophagus hannah	AM006	AM006	King cobra (Ophiophagus hannah), Elapidae, Thailand	818648.9999960699	1607724.999999264	47N	Indochina Time	2014-03-31 11:05:05.000
14098526312	true	2014-03-31 05:55:37.000	101.95637268291223	14.523843000197042	radio-transmitter	Ophiophagus hannah	AM006	AM006	King cobra (Ophiophagus hannah), Elapidae, Thailand	818648.9999960699	1607724.999999264	47N	Indochina Time	2014-03-31 12:55:37.000
14098526313	true	2014-03-31 17:06:13.000	101.95637268291223	14.523843000197042	radio-transmitter	Ophiophagus hannah	AM006	AM006	King cobra (Ophiophagus hannah), Elapidae, Thailand	818648.9999960699	1607724.999999264	47N	Indochina Time	2014-04-01 00:06:13.000
14098526314	true	2014-03-31 20:55:31.000	101.95637268291223	14.523843000197042	radio-transmitter	Ophiophagus hannah	AM006	AM006	King cobra (Ophiophagus hannah), Elapidae, Thailand	818648.9999960699	1607724.999999264	47N	Indochina Time	2014-04-01 03:55:31.000
14098526315	true	2014-04-01 01:32:22.000	101.95632561745576	14.523789407951831	radio-transmitter	Ophiophagus hannah	AM006	AM006	King cobra (Ophiophagus hannah), Elapidae, Thailand	818643.9999960708	1607718.9999992636	47N	Indochina Time	2014-04-01 08:32:22.000
14098526316	true	2014-04-01 05:45:24.000	101.95632561745576	14.523789407951831	radio-transmitter	Ophiophagus hannah	AM006	AM006	King cobra (Ophiophagus hannah), Elapidae, Thailand	818643.9999960708	1607718.9999992636	47N	Indochina Time	2014-04-01 12:45:24.000
14098526317	true	2014-04-01 15:57:00.000	101.95632561745576	14.523789407951831	radio-transmitter	Ophiophagus hannah	AM006	AM006	King cobra (Ophiophagus hannah), Elapidae, Thailand	818643.9999960708	1607718.9999992636	47N	Indochina Time	2014-04-01 22:57:00.000
14098526318	true	2014-04-01 18:48:00.000	101.95632561745576	14.523789407951831	radio-transmitter	Ophiophagus hannah	AM006	AM006	King cobra (Ophiophagus hannah), Elapidae, Thailand	818643.9999960708	1607718.9999992636	47N	Indochina Time	2014-04-02 01:48:00.000
14098526319	true	2014-04-02 01:17:23.000	101.95632561745576	14.523789407951831	radio-transmitter	Ophiophagus hannah	AM006	AM006	King cobra (Ophiophagus hannah), Elapidae, Thailand	818643.9999960708	1607718.9999992636	47N	Indochina Time	2014-04-02 08:17:23.000
14098526320	true	2014-04-02 07:06:42.000	101.95099992869913	14.519268766837001	radio-transmitter	Ophiophagus hannah	AM006	AM006	King cobra (Ophiophagus hannah), Elapidae, Thailand	818075.9999961014	1607210.9999992724	47N	Indochina Time	2014-04-02 14:06:42.000
14098526321	true	2014-04-02 16:30:00.000	101.95099992869913	14.519268766837001	radio-transmitter	Ophiophagus hannah	AM006	AM006	King cobra (Ophiophagus hannah), Elapidae, Thailand	818075.9999961014	1607210.9999992724	47N	Indochina Time	2014-04-02 23:30:00.000
14098526322	true	2014-04-03 04:05:46.000	101.94144729786827	14.514755878742267	radio-transmitter	Ophiophagus hannah	AM006	AM006	King cobra (Ophiophagus hannah), Elapidae, Thailand	817051.9999961628	1606697.9999992868	47N	Indochina Time	2014-04-03 11:05:46.000
14098526323	true	2014-04-03 05:47:52.000	101.94427077528039	14.508850220858864	radio-transmitter	Ophiophagus hannah	AM006	AM006	King cobra (Ophiophagus hannah), Elapidae, Thailand	817364.9999961386	1606047.9999992833	47N	Indochina Time	2014-04-03 12:47:52.000
14098526324	true	2014-04-03 16:56:00.000	101.94711778835334	14.504732412803563	radio-transmitter	Ophiophagus hannah	AM006	AM006	King cobra (Ophiophagus hannah), Elapidae, Thailand	817677.9999961192	1605595.9999992785	47N	Indochina Time	2014-04-03 23:56:00.000
14098526325	true	2014-04-03 20:08:00.000	101.95173251024046	14.505306569574742	radio-transmitter	Ophiophagus hannah	AM006	AM006	King cobra (Ophiophagus hannah), Elapidae, Thailand	818174.999996087	1605665.9999992715	47N	Indochina Time	2014-04-04 03:08:00.000
14098526326	true	2014-04-04 01:28:00.000	101.95173251024046	14.505306569574742	radio-transmitter	Ophiophagus hannah	AM006	AM006	King cobra (Ophiophagus hannah), Elapidae, Thailand	818174.999996087	1605665.9999992715	47N	Indochina Time	2014-04-04 08:28:00.000
14098526327	true	2014-04-04 16:20:14.000	101.95224504187493	14.506907646999153	radio-transmitter	Ophiophagus hannah	AM006	AM006	King cobra (Ophiophagus hannah), Elapidae, Thailand	818227.9999960836	1605843.999999271	47N	Indochina Time	2014-04-04 23:20:14.000
14098526328	true	2014-04-04 20:27:47.000	101.95224504187493	14.506907646999153	radio-transmitter	Ophiophagus hannah	AM006	AM006	King cobra (Ophiophagus hannah), Elapidae, Thailand	818227.9999960836	1605843.999999271	47N	Indochina Time	2014-04-05 03:27:47.000
14098526329	true	2014-04-05 02:08:19.000	101.95224504187493	14.506907646999153	radio-transmitter	Ophiophagus hannah	AM006	AM006	King cobra (Ophiophagus hannah), Elapidae, Thailand	818227.9999960836	1605843.999999271	47N	Indochina Time	2014-04-05 09:08:19.000
14098526330	true	2014-04-05 05:56:48.000	101.95224504187493	14.506907646999153	radio-transmitter	Ophiophagus hannah	AM006	AM006	King cobra (Ophiophagus hannah), Elapidae, Thailand	818227.9999960836	1605843.999999271	47N	Indochina Time	2014-04-05 12:56:48.000
14098526331	true	2014-04-05 16:12:20.000	101.95224504187493	14.506907646999153	radio-transmitter	Ophiophagus hannah	AM006	AM006	King cobra (Ophiophagus hannah), Elapidae, Thailand	818227.9999960836	1605843.999999271	47N	Indochina Time	2014-04-05 23:12:20.000
14098526332	true	2014-04-05 21:11:59.000	101.95224504187493	14.506907646999153	radio-transmitter	Ophiophagus hannah	AM006	AM006	King cobra (Ophiophagus hannah), Elapidae, Thailand	818227.9999960836	1605843.999999271	47N	Indochina Time	2014-04-06 04:11:59.000
14098526333	true	2014-04-06 01:59:58.000	101.95417745024632	14.497445882679477	radio-transmitter	Ophiophagus hannah	AM006	AM006	King cobra (Ophiophagus hannah), Elapidae, Thailand	818449.9999960643	1604798.999999268	47N	Indochina Time	2014-04-06 08:59:58.000
14098526334	true	2014-04-06 05:00:06.000	101.95417745024632	14.497445882679477	radio-transmitter	Ophiophagus hannah	AM006	AM006	King cobra (Ophiophagus hannah), Elapidae, Thailand	818449.9999960643	1604798.999999268	47N	Indochina Time	2014-04-06 12:00:06.000
14098526335	true	2014-04-06 16:18:06.000	101.95417745024632	14.497445882679477	radio-transmitter	Ophiophagus hannah	AM006	AM006	King cobra (Ophiophagus hannah), Elapidae, Thailand	818449.9999960643	1604798.999999268	47N	Indochina Time	2014-04-06 23:18:06.000
14098526336	true	2014-04-06 20:36:20.000	101.95417745024632	14.497445882679477	radio-transmitter	Ophiophagus hannah	AM006	AM006	King cobra (Ophiophagus hannah), Elapidae, Thailand	818449.9999960643	1604798.999999268	47N	Indochina Time	2014-04-07 03:36:20.000
14098526337	true	2014-04-07 02:03:15.000	101.95509974006538	14.49639570327469	radio-transmitter	Ophiophagus hannah	AM006	AM006	King cobra (Ophiophagus hannah), Elapidae, Thailand	818550.9999960569	1604683.9999992668	47N	Indochina Time	2014-04-07 09:03:15.000
14098526338	true	2014-04-07 05:57:48.000	101.95509974006538	14.49639570327469	radio-transmitter	Ophiophagus hannah	AM006	AM006	King cobra (Ophiophagus hannah), Elapidae, Thailand	818550.9999960569	1604683.9999992668	47N	Indochina Time	2014-04-07 12:57:48.000
14098526339	true	2014-04-07 17:23:48.000	101.95912546906408	14.499397465422087	radio-transmitter	Ophiophagus hannah	AM006	AM006	King cobra (Ophiophagus hannah), Elapidae, Thailand	818980.9999960306	1605021.99999926	47N	Indochina Time	2014-04-08 00:23:48.000
14098526340	true	2014-04-07 20:54:39.000	101.9603772197858	14.500122219909422	radio-transmitter	Ophiophagus hannah	AM006	AM006	King cobra (Ophiophagus hannah), Elapidae, Thailand	819114.999996024	1605103.9999992577	47N	Indochina Time	2014-04-08 03:54:39.000
14098526341	true	2014-04-08 04:01:21.000	101.9522127195422	14.499574839663401	radio-transmitter	Ophiophagus hannah	AM006	AM006	King cobra (Ophiophagus hannah), Elapidae, Thailand	818234.9999960804	1605031.9999992708	47N	Indochina Time	2014-04-08 11:01:21.000
14098526342	true	2014-04-08 05:43:07.000	101.9522127195422	14.499574839663401	radio-transmitter	Ophiophagus hannah	AM006	AM006	King cobra (Ophiophagus hannah), Elapidae, Thailand	818234.9999960804	1605031.9999992708	47N	Indochina Time	2014-04-08 12:43:07.000
14098526343	true	2014-04-08 16:40:22.000	101.9522127195422	14.499574839663401	radio-transmitter	Ophiophagus hannah	AM006	AM006	King cobra (Ophiophagus hannah), Elapidae, Thailand	818234.9999960804	1605031.9999992708	47N	Indochina Time	2014-04-08 23:40:22.000
14098526344	true	2014-04-09 05:11:59.000	101.9522127195422	14.499574839663401	radio-transmitter	Ophiophagus hannah	AM006	AM006	King cobra (Ophiophagus hannah), Elapidae, Thailand	818234.9999960804	1605031.9999992708	47N	Indochina Time	2014-04-09 12:11:59.000
14098526345	true	2014-04-09 20:37:50.000	101.9522127195422	14.499574839663401	radio-transmitter	Ophiophagus hannah	AM006	AM006	King cobra (Ophiophagus hannah), Elapidae, Thailand	818234.9999960804	1605031.9999992708	47N	Indochina Time	2014-04-10 03:37:50.000
14098526346	true	2014-04-10 02:05:34.000	101.9522127195422	14.499574839663401	radio-transmitter	Ophiophagus hannah	AM006	AM006	King cobra (Ophiophagus hannah), Elapidae, Thailand	818234.9999960804	1605031.9999992708	47N	Indochina Time	2014-04-10 09:05:34.000
14098526347	true	2014-04-10 05:26:27.000	101.9522127195422	14.499574839663401	radio-transmitter	Ophiophagus hannah	AM006	AM006	King cobra (Ophiophagus hannah), Elapidae, Thailand	818234.9999960804	1605031.9999992708	47N	Indochina Time	2014-04-10 12:26:27.000
14098526348	true	2014-04-11 03:45:50.000	101.9522127195422	14.499574839663401	radio-transmitter	Ophiophagus hannah	AM006	AM006	King cobra (Ophiophagus hannah), Elapidae, Thailand	818234.9999960804	1605031.9999992708	47N	Indochina Time	2014-04-11 10:45:50.000
14098526349	true	2014-04-11 16:35:34.000	101.9522127195422	14.499574839663401	radio-transmitter	Ophiophagus hannah	AM006	AM006	King cobra (Ophiophagus hannah), Elapidae, Thailand	818234.9999960804	1605031.9999992708	47N	Indochina Time	2014-04-11 23:35:34.000
14098526350	true	2014-04-11 20:35:19.000	101.9522127195422	14.499574839663401	radio-transmitter	Ophiophagus hannah	AM006	AM006	King cobra (Ophiophagus hannah), Elapidae, Thailand	818234.9999960804	1605031.9999992708	47N	Indochina Time	2014-04-12 03:35:19.000
14098526351	true	2014-04-12 05:37:44.000	101.9522127195422	14.499574839663401	radio-transmitter	Ophiophagus hannah	AM006	AM006	King cobra (Ophiophagus hannah), Elapidae, Thailand	818234.9999960804	1605031.9999992708	47N	Indochina Time	2014-04-12 12:37:44.000
14098526352	true	2014-04-12 16:49:53.000	101.9522127195422	14.499574839663401	radio-transmitter	Ophiophagus hannah	AM006	AM006	King cobra (Ophiophagus hannah), Elapidae, Thailand	818234.9999960804	1605031.9999992708	47N	Indochina Time	2014-04-12 23:49:53.000
14098526353	true	2014-04-12 21:04:17.000	101.9522127195422	14.499574839663401	radio-transmitter	Ophiophagus hannah	AM006	AM006	King cobra (Ophiophagus hannah), Elapidae, Thailand	818234.9999960804	1605031.9999992708	47N	Indochina Time	2014-04-13 04:04:17.000
14098526354	true	2014-04-13 02:07:12.000	101.9522127195422	14.499574839663401	radio-transmitter	Ophiophagus hannah	AM006	AM006	King cobra (Ophiophagus hannah), Elapidae, Thailand	818234.9999960804	1605031.9999992708	47N	Indochina Time	2014-04-13 09:07:12.000
14098526355	true	2014-04-13 05:03:19.000	101.9522127195422	14.499574839663401	radio-transmitter	Ophiophagus hannah	AM006	AM006	King cobra (Ophiophagus hannah), Elapidae, Thailand	818234.9999960804	1605031.9999992708	47N	Indochina Time	2014-04-13 12:03:19.000
14098526356	true	2014-04-13 16:30:00.000	101.9522127195422	14.499574839663401	radio-transmitter	Ophiophagus hannah	AM006	AM006	King cobra (Ophiophagus hannah), Elapidae, Thailand	818234.9999960804	1605031.9999992708	47N	Indochina Time	2014-04-13 23:30:00.000
14098526357	true	2014-04-13 21:44:49.000	101.9522127195422	14.499574839663401	radio-transmitter	Ophiophagus hannah	AM006	AM006	King cobra (Ophiophagus hannah), Elapidae, Thailand	818234.9999960804	1605031.9999992708	47N	Indochina Time	2014-04-14 04:44:49.000
14098526358	true	2014-04-14 04:46:12.000	101.9522127195422	14.499574839663401	radio-transmitter	Ophiophagus hannah	AM006	AM006	King cobra (Ophiophagus hannah), Elapidae, Thailand	818234.9999960804	1605031.9999992708	47N	Indochina Time	2014-04-14 11:46:12.000
14098526359	true	2014-04-14 16:10:48.000	101.9522127195422	14.499574839663401	radio-transmitter	Ophiophagus hannah	AM006	AM006	King cobra (Ophiophagus hannah), Elapidae, Thailand	818234.9999960804	1605031.9999992708	47N	Indochina Time	2014-04-14 23:10:48.000
14098526360	true	2014-04-14 20:35:24.000	101.9522127195422	14.499574839663401	radio-transmitter	Ophiophagus hannah	AM006	AM006	King cobra (Ophiophagus hannah), Elapidae, Thailand	818234.9999960804	1605031.9999992708	47N	Indochina Time	2014-04-15 03:35:24.000
14098526361	true	2014-04-15 02:06:30.000	101.9522127195422	14.499574839663401	radio-transmitter	Ophiophagus hannah	AM006	AM006	King cobra (Ophiophagus hannah), Elapidae, Thailand	818234.9999960804	1605031.9999992708	47N	Indochina Time	2014-04-15 09:06:30.000
14098526362	true	2014-04-15 15:54:11.000	101.9522127195422	14.499574839663401	radio-transmitter	Ophiophagus hannah	AM006	AM006	King cobra (Ophiophagus hannah), Elapidae, Thailand	818234.9999960804	1605031.9999992708	47N	Indochina Time	2014-04-15 22:54:11.000
14098526363	true	2014-04-15 20:58:39.000	101.9522127195422	14.499574839663401	radio-transmitter	Ophiophagus hannah	AM006	AM006	King cobra (Ophiophagus hannah), Elapidae, Thailand	818234.9999960804	1605031.9999992708	47N	Indochina Time	2014-04-16 03:58:39.000
14098526364	true	2014-04-16 01:02:27.000	101.9522127195422	14.499574839663401	radio-transmitter	Ophiophagus hannah	AM006	AM006	King cobra (Ophiophagus hannah), Elapidae, Thailand	818234.9999960804	1605031.9999992708	47N	Indochina Time	2014-04-16 08:02:27.000
14098526365	true	2014-04-16 16:15:17.000	101.9522127195422	14.499574839663401	radio-transmitter	Ophiophagus hannah	AM006	AM006	King cobra (Ophiophagus hannah), Elapidae, Thailand	818234.9999960804	1605031.9999992708	47N	Indochina Time	2014-04-16 23:15:17.000
14098526366	true	2014-04-17 01:40:24.000	101.9522127195422	14.499574839663401	radio-transmitter	Ophiophagus hannah	AM006	AM006	King cobra (Ophiophagus hannah), Elapidae, Thailand	818234.9999960804	1605031.9999992708	47N	Indochina Time	2014-04-17 08:40:24.000
14098526367	true	2014-04-17 07:58:43.000	101.9522127195422	14.499574839663401	radio-transmitter	Ophiophagus hannah	AM006	AM006	King cobra (Ophiophagus hannah), Elapidae, Thailand	818234.9999960804	1605031.9999992708	47N	Indochina Time	2014-04-17 14:58:43.000
14098526368	true	2014-04-17 16:23:08.000	101.9522127195422	14.499574839663401	radio-transmitter	Ophiophagus hannah	AM006	AM006	King cobra (Ophiophagus hannah), Elapidae, Thailand	818234.9999960804	1605031.9999992708	47N	Indochina Time	2014-04-17 23:23:08.000
14098526369	true	2014-04-17 20:37:04.000	101.9522127195422	14.499574839663401	radio-transmitter	Ophiophagus hannah	AM006	AM006	King cobra (Ophiophagus hannah), Elapidae, Thailand	818234.9999960804	1605031.9999992708	47N	Indochina Time	2014-04-18 03:37:04.000
14098526370	true	2014-04-18 06:18:46.000	101.9522127195422	14.499574839663401	radio-transmitter	Ophiophagus hannah	AM006	AM006	King cobra (Ophiophagus hannah), Elapidae, Thailand	818234.9999960804	1605031.9999992708	47N	Indochina Time	2014-04-18 13:18:46.000
14098526371	true	2014-04-18 16:13:16.000	101.9522127195422	14.499574839663401	radio-transmitter	Ophiophagus hannah	AM006	AM006	King cobra (Ophiophagus hannah), Elapidae, Thailand	818234.9999960804	1605031.9999992708	47N	Indochina Time	2014-04-18 23:13:16.000
14098526372	true	2014-04-18 20:55:45.000	101.9522127195422	14.499574839663401	radio-transmitter	Ophiophagus hannah	AM006	AM006	King cobra (Ophiophagus hannah), Elapidae, Thailand	818234.9999960804	1605031.9999992708	47N	Indochina Time	2014-04-19 03:55:45.000
14098526373	true	2014-04-19 02:10:00.000	101.9522127195422	14.499574839663401	radio-transmitter	Ophiophagus hannah	AM006	AM006	King cobra (Ophiophagus hannah), Elapidae, Thailand	818234.9999960804	1605031.9999992708	47N	Indochina Time	2014-04-19 09:10:00.000
14098526374	true	2014-04-19 05:45:53.000	101.9522127195422	14.499574839663401	radio-transmitter	Ophiophagus hannah	AM006	AM006	King cobra (Ophiophagus hannah), Elapidae, Thailand	818234.9999960804	1605031.9999992708	47N	Indochina Time	2014-04-19 12:45:53.000
14098526375	true	2014-04-19 16:20:17.000	101.9522127195422	14.499574839663401	radio-transmitter	Ophiophagus hannah	AM006	AM006	King cobra (Ophiophagus hannah), Elapidae, Thailand	818234.9999960804	1605031.9999992708	47N	Indochina Time	2014-04-19 23:20:17.000
14098526376	true	2014-04-19 20:40:05.000	101.9522127195422	14.499574839663401	radio-transmitter	Ophiophagus hannah	AM006	AM006	King cobra (Ophiophagus hannah), Elapidae, Thailand	818234.9999960804	1605031.9999992708	47N	Indochina Time	2014-04-20 03:40:05.000
14098526377	true	2014-04-19 22:42:44.000	101.9522127195422	14.499574839663401	radio-transmitter	Ophiophagus hannah	AM006	AM006	King cobra (Ophiophagus hannah), Elapidae, Thailand	818234.9999960804	1605031.9999992708	47N	Indochina Time	2014-04-20 05:42:44.000
14098526378	true	2014-04-20 02:59:22.000	101.9522127195422	14.499574839663401	radio-transmitter	Ophiophagus hannah	AM006	AM006	King cobra (Ophiophagus hannah), Elapidae, Thailand	818234.9999960804	1605031.9999992708	47N	Indochina Time	2014-04-20 09:59:22.000
14098526379	true	2014-04-20 06:15:00.000	101.9522127195422	14.499574839663401	radio-transmitter	Ophiophagus hannah	AM006	AM006	King cobra (Ophiophagus hannah), Elapidae, Thailand	818234.9999960804	1605031.9999992708	47N	Indochina Time	2014-04-20 13:15:00.000
14098526380	true	2014-04-20 16:00:26.000	101.9522127195422	14.499574839663401	radio-transmitter	Ophiophagus hannah	AM006	AM006	King cobra (Ophiophagus hannah), Elapidae, Thailand	818234.9999960804	1605031.9999992708	47N	Indochina Time	2014-04-20 23:00:26.000
14098526381	true	2014-04-20 20:51:17.000	101.9522127195422	14.499574839663401	radio-transmitter	Ophiophagus hannah	AM006	AM006	King cobra (Ophiophagus hannah), Elapidae, Thailand	818234.9999960804	1605031.9999992708	47N	Indochina Time	2014-04-21 03:51:17.000
14098526382	true	2014-04-21 04:13:37.000	101.9522127195422	14.499574839663401	radio-transmitter	Ophiophagus hannah	AM006	AM006	King cobra (Ophiophagus hannah), Elapidae, Thailand	818234.9999960804	1605031.9999992708	47N	Indochina Time	2014-04-21 11:13:37.000
14098526383	true	2014-04-22 00:00:00.000	101.9522127195422	14.499574839663401	radio-transmitter	Ophiophagus hannah	AM006	AM006	King cobra (Ophiophagus hannah), Elapidae, Thailand	818234.9999960804	1605031.9999992708	47N	Indochina Time	2014-04-22 07:00:00.000
14098526384	true	2014-04-22 07:48:00.000	101.9522127195422	14.499574839663401	radio-transmitter	Ophiophagus hannah	AM006	AM006	King cobra (Ophiophagus hannah), Elapidae, Thailand	818234.9999960804	1605031.9999992708	47N	Indochina Time	2014-04-22 14:48:00.000
14098526385	true	2014-04-22 15:59:20.000	101.9522127195422	14.499574839663401	radio-transmitter	Ophiophagus hannah	AM006	AM006	King cobra (Ophiophagus hannah), Elapidae, Thailand	818234.9999960804	1605031.9999992708	47N	Indochina Time	2014-04-22 22:59:20.000
14098526386	true	2014-04-22 21:12:21.000	101.9522127195422	14.499574839663401	radio-transmitter	Ophiophagus hannah	AM006	AM006	King cobra (Ophiophagus hannah), Elapidae, Thailand	818234.9999960804	1605031.9999992708	47N	Indochina Time	2014-04-23 04:12:21.000
14098526387	true	2014-04-23 03:15:00.000	101.9522127195422	14.499574839663401	radio-transmitter	Ophiophagus hannah	AM006	AM006	King cobra (Ophiophagus hannah), Elapidae, Thailand	818234.9999960804	1605031.9999992708	47N	Indochina Time	2014-04-23 10:15:00.000
14098526388	true	2014-04-25 02:18:36.000	101.94745314516553	14.502054998291884	radio-transmitter	Ophiophagus hannah	AM006	AM006	King cobra (Ophiophagus hannah), Elapidae, Thailand	817717.9999961127	1605299.9999992782	47N	Indochina Time	2014-04-25 09:18:36.000
14098526389	true	2014-04-25 04:37:49.000	101.94745314516553	14.502054998291884	radio-transmitter	Ophiophagus hannah	AM006	AM006	King cobra (Ophiophagus hannah), Elapidae, Thailand	817717.9999961127	1605299.9999992782	47N	Indochina Time	2014-04-25 11:37:49.000
14098526390	true	2014-04-25 16:10:28.000	101.94745314516553	14.502054998291884	radio-transmitter	Ophiophagus hannah	AM006	AM006	King cobra (Ophiophagus hannah), Elapidae, Thailand	817717.9999961127	1605299.9999992782	47N	Indochina Time	2014-04-25 23:10:28.000
14098526391	true	2014-04-26 02:18:46.000	101.94745314516553	14.502054998291884	radio-transmitter	Ophiophagus hannah	AM006	AM006	King cobra (Ophiophagus hannah), Elapidae, Thailand	817717.9999961127	1605299.9999992782	47N	Indochina Time	2014-04-26 09:18:46.000
14098526392	true	2014-04-26 05:24:38.000	101.94745314516553	14.502054998291884	radio-transmitter	Ophiophagus hannah	AM006	AM006	King cobra (Ophiophagus hannah), Elapidae, Thailand	817717.9999961127	1605299.9999992782	47N	Indochina Time	2014-04-26 12:24:38.000
14098526393	true	2014-04-26 16:35:00.000	101.94745314516553	14.502054998291884	radio-transmitter	Ophiophagus hannah	AM006	AM006	King cobra (Ophiophagus hannah), Elapidae, Thailand	817717.9999961127	1605299.9999992782	47N	Indochina Time	2014-04-26 23:35:00.000
14098526394	true	2014-04-26 20:58:00.000	101.94745314516553	14.502054998291884	radio-transmitter	Ophiophagus hannah	AM006	AM006	King cobra (Ophiophagus hannah), Elapidae, Thailand	817717.9999961127	1605299.9999992782	47N	Indochina Time	2014-04-27 03:58:00.000
14098526395	true	2014-04-27 02:30:03.000	101.94745314516553	14.502054998291884	radio-transmitter	Ophiophagus hannah	AM006	AM006	King cobra (Ophiophagus hannah), Elapidae, Thailand	817717.9999961127	1605299.9999992782	47N	Indochina Time	2014-04-27 09:30:03.000
14098526396	true	2014-04-27 06:05:01.000	101.94745314516553	14.502054998291884	radio-transmitter	Ophiophagus hannah	AM006	AM006	King cobra (Ophiophagus hannah), Elapidae, Thailand	817717.9999961127	1605299.9999992782	47N	Indochina Time	2014-04-27 13:05:01.000
14098526397	true	2014-04-27 16:35:41.000	101.94745314516553	14.502054998291884	radio-transmitter	Ophiophagus hannah	AM006	AM006	King cobra (Ophiophagus hannah), Elapidae, Thailand	817717.9999961127	1605299.9999992782	47N	Indochina Time	2014-04-27 23:35:41.000
14098526398	true	2014-04-27 21:16:03.000	101.94745314516553	14.502054998291884	radio-transmitter	Ophiophagus hannah	AM006	AM006	King cobra (Ophiophagus hannah), Elapidae, Thailand	817717.9999961127	1605299.9999992782	47N	Indochina Time	2014-04-28 04:16:03.000
14098526399	true	2014-04-28 03:58:38.000	101.94453898606297	14.50179356030175	radio-transmitter	Ophiophagus hannah	AM006	AM006	King cobra (Ophiophagus hannah), Elapidae, Thailand	817403.9999961327	1605266.9999992824	47N	Indochina Time	2014-04-28 10:58:38.000
14098526400	true	2014-04-28 05:41:41.000	101.94453898606297	14.50179356030175	radio-transmitter	Ophiophagus hannah	AM006	AM006	King cobra (Ophiophagus hannah), Elapidae, Thailand	817403.9999961327	1605266.9999992824	47N	Indochina Time	2014-04-28 12:41:41.000
14098526401	true	2014-04-28 17:20:10.000	101.94453898606297	14.50179356030175	radio-transmitter	Ophiophagus hannah	AM006	AM006	King cobra (Ophiophagus hannah), Elapidae, Thailand	817403.9999961327	1605266.9999992824	47N	Indochina Time	2014-04-29 00:20:10.000
14098526402	true	2014-04-28 21:44:28.000	101.94403086342909	14.50122194505769	radio-transmitter	Ophiophagus hannah	AM006	AM006	King cobra (Ophiophagus hannah), Elapidae, Thailand	817349.9999961336	1605202.9999992833	47N	Indochina Time	2014-04-29 04:44:28.000
14098526403	true	2014-04-29 03:19:21.000	101.94136313686464	14.500668376718338	radio-transmitter	Ophiophagus hannah	AM006	AM006	King cobra (Ophiophagus hannah), Elapidae, Thailand	817062.9999961527	1605137.9999992878	47N	Indochina Time	2014-04-29 10:19:21.000
14098526404	true	2014-04-29 16:14:49.000	101.94133003204018	14.5016712471876	radio-transmitter	Ophiophagus hannah	AM006	AM006	King cobra (Ophiophagus hannah), Elapidae, Thailand	817057.9999961527	1605248.9999992873	47N	Indochina Time	2014-04-29 23:14:49.000
14098526405	true	2014-04-29 21:46:46.000	101.94509996833489	14.505660862817699	radio-transmitter	Ophiophagus hannah	AM006	AM006	King cobra (Ophiophagus hannah), Elapidae, Thailand	817458.999996131	1605695.9999992815	47N	Indochina Time	2014-04-30 04:46:46.000
14098526406	true	2014-04-30 02:02:47.000	101.9461818766483	14.504057805001079	radio-transmitter	Ophiophagus hannah	AM006	AM006	King cobra (Ophiophagus hannah), Elapidae, Thailand	817577.9999961227	1605519.99999928	47N	Indochina Time	2014-04-30 09:02:47.000
14098526407	true	2014-04-30 05:43:34.000	101.9461818766483	14.504057805001079	radio-transmitter	Ophiophagus hannah	AM006	AM006	King cobra (Ophiophagus hannah), Elapidae, Thailand	817577.9999961227	1605519.99999928	47N	Indochina Time	2014-04-30 12:43:34.000
14098526408	true	2014-04-30 16:02:57.000	101.9461818766483	14.504057805001079	radio-transmitter	Ophiophagus hannah	AM006	AM006	King cobra (Ophiophagus hannah), Elapidae, Thailand	817577.9999961227	1605519.99999928	47N	Indochina Time	2014-04-30 23:02:57.000
14098526409	true	2014-04-30 20:54:34.000	101.9461818766483	14.504057805001079	radio-transmitter	Ophiophagus hannah	AM006	AM006	King cobra (Ophiophagus hannah), Elapidae, Thailand	817577.9999961227	1605519.99999928	47N	Indochina Time	2014-05-01 03:54:34.000
14098526410	true	2014-05-01 02:07:29.000	101.9461818766483	14.504057805001079	radio-transmitter	Ophiophagus hannah	AM006	AM006	King cobra (Ophiophagus hannah), Elapidae, Thailand	817577.9999961227	1605519.99999928	47N	Indochina Time	2014-05-01 09:07:29.000
14098526411	true	2014-05-01 16:05:42.000	101.9461818766483	14.504057805001079	radio-transmitter	Ophiophagus hannah	AM006	AM006	King cobra (Ophiophagus hannah), Elapidae, Thailand	817577.9999961227	1605519.99999928	47N	Indochina Time	2014-05-01 23:05:42.000
14098526412	true	2014-05-01 21:23:41.000	101.9461818766483	14.504057805001079	radio-transmitter	Ophiophagus hannah	AM006	AM006	King cobra (Ophiophagus hannah), Elapidae, Thailand	817577.9999961227	1605519.99999928	47N	Indochina Time	2014-05-02 04:23:41.000
14098526413	true	2014-05-02 02:01:02.000	101.9461818766483	14.504057805001079	radio-transmitter	Ophiophagus hannah	AM006	AM006	King cobra (Ophiophagus hannah), Elapidae, Thailand	817577.9999961227	1605519.99999928	47N	Indochina Time	2014-05-02 09:01:02.000
14098526414	true	2014-05-02 05:21:35.000	101.9461818766483	14.504057805001079	radio-transmitter	Ophiophagus hannah	AM006	AM006	King cobra (Ophiophagus hannah), Elapidae, Thailand	817577.9999961227	1605519.99999928	47N	Indochina Time	2014-05-02 12:21:35.000
14098526415	true	2014-05-02 16:13:13.000	101.9461818766483	14.504057805001079	radio-transmitter	Ophiophagus hannah	AM006	AM006	King cobra (Ophiophagus hannah), Elapidae, Thailand	817577.9999961227	1605519.99999928	47N	Indochina Time	2014-05-02 23:13:13.000
14098526416	true	2014-05-02 23:44:34.000	101.9461818766483	14.504057805001079	radio-transmitter	Ophiophagus hannah	AM006	AM006	King cobra (Ophiophagus hannah), Elapidae, Thailand	817577.9999961227	1605519.99999928	47N	Indochina Time	2014-05-03 06:44:34.000
14098526417	true	2014-05-03 02:00:00.000	101.9461818766483	14.504057805001079	radio-transmitter	Ophiophagus hannah	AM006	AM006	King cobra (Ophiophagus hannah), Elapidae, Thailand	817577.9999961227	1605519.99999928	47N	Indochina Time	2014-05-03 09:00:00.000
14098526418	true	2014-05-03 16:14:43.000	101.9461818766483	14.504057805001079	radio-transmitter	Ophiophagus hannah	AM006	AM006	King cobra (Ophiophagus hannah), Elapidae, Thailand	817577.9999961227	1605519.99999928	47N	Indochina Time	2014-05-03 23:14:43.000
14098526419	true	2014-05-03 21:35:40.000	101.9461818766483	14.504057805001079	radio-transmitter	Ophiophagus hannah	AM006	AM006	King cobra (Ophiophagus hannah), Elapidae, Thailand	817577.9999961227	1605519.99999928	47N	Indochina Time	2014-05-04 04:35:40.000
14098526420	true	2014-05-04 01:48:23.000	101.9461818766483	14.504057805001079	radio-transmitter	Ophiophagus hannah	AM006	AM006	King cobra (Ophiophagus hannah), Elapidae, Thailand	817577.9999961227	1605519.99999928	47N	Indochina Time	2014-05-04 08:48:23.000
14098526421	true	2014-05-04 17:51:00.000	101.94136249448754	14.50693598834431	radio-transmitter	Ophiophagus hannah	AM006	AM006	King cobra (Ophiophagus hannah), Elapidae, Thailand	817053.9999961562	1605831.9999992873	47N	Indochina Time	2014-05-05 00:51:00.000
14098526422	true	2014-05-04 21:00:41.000	101.94136249448754	14.50693598834431	radio-transmitter	Ophiophagus hannah	AM006	AM006	King cobra (Ophiophagus hannah), Elapidae, Thailand	817053.9999961562	1605831.9999992873	47N	Indochina Time	2014-05-05 04:00:41.000
14098526423	true	2014-05-05 01:21:00.000	101.93598620057278	14.507662617838484	radio-transmitter	Ophiophagus hannah	AM006	AM006	King cobra (Ophiophagus hannah), Elapidae, Thailand	816472.999996191	1605904.9999992957	47N	Indochina Time	2014-05-05 08:21:00.000
14098526424	true	2014-05-05 06:51:25.000	101.93377650663572	14.508810132794652	radio-transmitter	Ophiophagus hannah	AM006	AM006	King cobra (Ophiophagus hannah), Elapidae, Thailand	816232.9999962084	1606028.9999992985	47N	Indochina Time	2014-05-05 13:51:25.000
14098526425	true	2014-05-05 17:13:05.000	101.93377650663572	14.508810132794652	radio-transmitter	Ophiophagus hannah	AM006	AM006	King cobra (Ophiophagus hannah), Elapidae, Thailand	816232.9999962084	1606028.9999992985	47N	Indochina Time	2014-05-06 00:13:05.000
14098526426	true	2014-05-05 20:58:02.000	101.93377650663572	14.508810132794652	radio-transmitter	Ophiophagus hannah	AM006	AM006	King cobra (Ophiophagus hannah), Elapidae, Thailand	816232.9999962084	1606028.9999992985	47N	Indochina Time	2014-05-06 03:58:02.000
14098526427	true	2014-05-06 05:16:57.000	101.93377650663572	14.508810132794652	radio-transmitter	Ophiophagus hannah	AM006	AM006	King cobra (Ophiophagus hannah), Elapidae, Thailand	816232.9999962084	1606028.9999992985	47N	Indochina Time	2014-05-06 12:16:57.000
14098526428	true	2014-05-06 16:10:54.000	101.93377650663572	14.508810132794652	radio-transmitter	Ophiophagus hannah	AM006	AM006	King cobra (Ophiophagus hannah), Elapidae, Thailand	816232.9999962084	1606028.9999992985	47N	Indochina Time	2014-05-06 23:10:54.000
14098526429	true	2014-05-06 20:30:27.000	101.93377650663572	14.508810132794652	radio-transmitter	Ophiophagus hannah	AM006	AM006	King cobra (Ophiophagus hannah), Elapidae, Thailand	816232.9999962084	1606028.9999992985	47N	Indochina Time	2014-05-07 03:30:27.000
14098526430	true	2014-05-07 01:45:26.000	101.93377650663572	14.508810132794652	radio-transmitter	Ophiophagus hannah	AM006	AM006	King cobra (Ophiophagus hannah), Elapidae, Thailand	816232.9999962084	1606028.9999992985	47N	Indochina Time	2014-05-07 08:45:26.000
14098526431	true	2014-05-07 05:40:58.000	101.93377650663572	14.508810132794652	radio-transmitter	Ophiophagus hannah	AM006	AM006	King cobra (Ophiophagus hannah), Elapidae, Thailand	816232.9999962084	1606028.9999992985	47N	Indochina Time	2014-05-07 12:40:58.000
14098526432	true	2014-05-07 16:02:46.000	101.93377650663572	14.508810132794652	radio-transmitter	Ophiophagus hannah	AM006	AM006	King cobra (Ophiophagus hannah), Elapidae, Thailand	816232.9999962084	1606028.9999992985	47N	Indochina Time	2014-05-07 23:02:46.000
14098526433	true	2014-05-07 21:03:02.000	101.93377650663572	14.508810132794652	radio-transmitter	Ophiophagus hannah	AM006	AM006	King cobra (Ophiophagus hannah), Elapidae, Thailand	816232.9999962084	1606028.9999992985	47N	Indochina Time	2014-05-08 04:03:02.000
14098526434	true	2014-05-08 01:55:40.000	101.93377650663572	14.508810132794652	radio-transmitter	Ophiophagus hannah	AM006	AM006	King cobra (Ophiophagus hannah), Elapidae, Thailand	816232.9999962084	1606028.9999992985	47N	Indochina Time	2014-05-08 08:55:40.000
14098526435	true	2014-05-08 16:56:01.000	101.93350700331959	14.50875931664781	radio-transmitter	Ophiophagus hannah	AM006	AM006	King cobra (Ophiophagus hannah), Elapidae, Thailand	816203.9999962094	1606022.9999992987	47N	Indochina Time	2014-05-08 23:56:01.000
14098526436	true	2014-05-08 21:55:23.000	101.93350700331959	14.50875931664781	radio-transmitter	Ophiophagus hannah	AM006	AM006	King cobra (Ophiophagus hannah), Elapidae, Thailand	816203.9999962094	1606022.9999992987	47N	Indochina Time	2014-05-09 04:55:23.000
14098526437	true	2014-05-09 02:22:22.000	101.93350700331959	14.50875931664781	radio-transmitter	Ophiophagus hannah	AM006	AM006	King cobra (Ophiophagus hannah), Elapidae, Thailand	816203.9999962094	1606022.9999992987	47N	Indochina Time	2014-05-09 09:22:22.000
14098526438	true	2014-05-09 17:05:34.000	101.93350700331959	14.50875931664781	radio-transmitter	Ophiophagus hannah	AM006	AM006	King cobra (Ophiophagus hannah), Elapidae, Thailand	816203.9999962094	1606022.9999992987	47N	Indochina Time	2014-05-10 00:05:34.000
14098526439	true	2014-05-09 21:07:02.000	101.93350700331959	14.50875931664781	radio-transmitter	Ophiophagus hannah	AM006	AM006	King cobra (Ophiophagus hannah), Elapidae, Thailand	816203.9999962094	1606022.9999992987	47N	Indochina Time	2014-05-10 04:07:02.000
14098526440	true	2014-05-10 02:11:09.000	101.93350700331959	14.50875931664781	radio-transmitter	Ophiophagus hannah	AM006	AM006	King cobra (Ophiophagus hannah), Elapidae, Thailand	816203.9999962094	1606022.9999992987	47N	Indochina Time	2014-05-10 09:11:09.000
14098526441	true	2014-05-10 05:54:41.000	101.93350700331959	14.50875931664781	radio-transmitter	Ophiophagus hannah	AM006	AM006	King cobra (Ophiophagus hannah), Elapidae, Thailand	816203.9999962094	1606022.9999992987	47N	Indochina Time	2014-05-10 12:54:41.000
14098526442	true	2014-05-10 21:15:00.000	101.93350700331959	14.50875931664781	radio-transmitter	Ophiophagus hannah	AM006	AM006	King cobra (Ophiophagus hannah), Elapidae, Thailand	816203.9999962094	1606022.9999992987	47N	Indochina Time	2014-05-11 04:15:00.000
14098526443	true	2014-05-11 01:23:26.000	101.93350700331959	14.50875931664781	radio-transmitter	Ophiophagus hannah	AM006	AM006	King cobra (Ophiophagus hannah), Elapidae, Thailand	816203.9999962094	1606022.9999992987	47N	Indochina Time	2014-05-11 08:23:26.000
14098526444	true	2014-05-11 17:41:00.000	101.93350700331959	14.50875931664781	radio-transmitter	Ophiophagus hannah	AM006	AM006	King cobra (Ophiophagus hannah), Elapidae, Thailand	816203.9999962094	1606022.9999992987	47N	Indochina Time	2014-05-12 00:41:00.000
14098526445	true	2014-05-12 00:08:00.000	101.93350700331959	14.50875931664781	radio-transmitter	Ophiophagus hannah	AM006	AM006	King cobra (Ophiophagus hannah), Elapidae, Thailand	816203.9999962094	1606022.9999992987	47N	Indochina Time	2014-05-12 07:08:00.000
14098526446	true	2014-05-12 16:35:10.000	101.93350700331959	14.50875931664781	radio-transmitter	Ophiophagus hannah	AM006	AM006	King cobra (Ophiophagus hannah), Elapidae, Thailand	816203.9999962094	1606022.9999992987	47N	Indochina Time	2014-05-12 23:35:10.000
14098526447	true	2014-05-12 20:42:04.000	101.93350700331959	14.50875931664781	radio-transmitter	Ophiophagus hannah	AM006	AM006	King cobra (Ophiophagus hannah), Elapidae, Thailand	816203.9999962094	1606022.9999992987	47N	Indochina Time	2014-05-13 03:42:04.000
14098526448	true	2014-05-13 05:52:36.000	101.93350700331959	14.50875931664781	radio-transmitter	Ophiophagus hannah	AM006	AM006	King cobra (Ophiophagus hannah), Elapidae, Thailand	816203.9999962094	1606022.9999992987	47N	Indochina Time	2014-05-13 12:52:36.000
14098526449	true	2014-05-13 16:37:42.000	101.93350700331959	14.50875931664781	radio-transmitter	Ophiophagus hannah	AM006	AM006	King cobra (Ophiophagus hannah), Elapidae, Thailand	816203.9999962094	1606022.9999992987	47N	Indochina Time	2014-05-13 23:37:42.000
14098526450	true	2014-05-13 20:37:31.000	101.93350700331959	14.50875931664781	radio-transmitter	Ophiophagus hannah	AM006	AM006	King cobra (Ophiophagus hannah), Elapidae, Thailand	816203.9999962094	1606022.9999992987	47N	Indochina Time	2014-05-14 03:37:31.000
14098526451	true	2014-05-14 00:21:24.000	101.93350700331959	14.50875931664781	radio-transmitter	Ophiophagus hannah	AM006	AM006	King cobra (Ophiophagus hannah), Elapidae, Thailand	816203.9999962094	1606022.9999992987	47N	Indochina Time	2014-05-14 07:21:24.000
14098526452	true	2014-05-14 02:11:00.000	101.93350700331959	14.50875931664781	radio-transmitter	Ophiophagus hannah	AM006	AM006	King cobra (Ophiophagus hannah), Elapidae, Thailand	816203.9999962094	1606022.9999992987	47N	Indochina Time	2014-05-14 09:11:00.000
14098526453	true	2014-05-14 07:09:08.000	101.93350700331959	14.50875931664781	radio-transmitter	Ophiophagus hannah	AM006	AM006	King cobra (Ophiophagus hannah), Elapidae, Thailand	816203.9999962094	1606022.9999992987	47N	Indochina Time	2014-05-14 14:09:08.000
14098526454	true	2014-05-14 16:42:29.000	101.93350700331959	14.50875931664781	radio-transmitter	Ophiophagus hannah	AM006	AM006	King cobra (Ophiophagus hannah), Elapidae, Thailand	816203.9999962094	1606022.9999992987	47N	Indochina Time	2014-05-14 23:42:29.000
14098526455	true	2014-05-14 23:06:59.000	101.93350700331959	14.50875931664781	radio-transmitter	Ophiophagus hannah	AM006	AM006	King cobra (Ophiophagus hannah), Elapidae, Thailand	816203.9999962094	1606022.9999992987	47N	Indochina Time	2014-05-15 06:06:59.000
14098526456	true	2014-05-15 02:29:25.000	101.93350700331959	14.50875931664781	radio-transmitter	Ophiophagus hannah	AM006	AM006	King cobra (Ophiophagus hannah), Elapidae, Thailand	816203.9999962094	1606022.9999992987	47N	Indochina Time	2014-05-15 09:29:25.000
14098526457	true	2014-05-15 16:36:53.000	101.93350700331959	14.50875931664781	radio-transmitter	Ophiophagus hannah	AM006	AM006	King cobra (Ophiophagus hannah), Elapidae, Thailand	816203.9999962094	1606022.9999992987	47N	Indochina Time	2014-05-15 23:36:53.000
14098526458	true	2014-05-15 17:02:41.000	101.93350700331959	14.50875931664781	radio-transmitter	Ophiophagus hannah	AM006	AM006	King cobra (Ophiophagus hannah), Elapidae, Thailand	816203.9999962094	1606022.9999992987	47N	Indochina Time	2014-05-16 00:02:41.000
14098526459	true	2014-05-15 17:31:21.000	101.93350700331959	14.50875931664781	radio-transmitter	Ophiophagus hannah	AM006	AM006	King cobra (Ophiophagus hannah), Elapidae, Thailand	816203.9999962094	1606022.9999992987	47N	Indochina Time	2014-05-16 00:31:21.000
14098526460	true	2014-05-16 06:15:38.000	101.93350700331959	14.50875931664781	radio-transmitter	Ophiophagus hannah	AM006	AM006	King cobra (Ophiophagus hannah), Elapidae, Thailand	816203.9999962094	1606022.9999992987	47N	Indochina Time	2014-05-16 13:15:38.000
14098526461	true	2014-05-16 18:28:09.000	101.93350700331959	14.50875931664781	radio-transmitter	Ophiophagus hannah	AM006	AM006	King cobra (Ophiophagus hannah), Elapidae, Thailand	816203.9999962094	1606022.9999992987	47N	Indochina Time	2014-05-17 01:28:09.000
14098526462	true	2014-05-16 21:02:00.000	101.93350700331959	14.50875931664781	radio-transmitter	Ophiophagus hannah	AM006	AM006	King cobra (Ophiophagus hannah), Elapidae, Thailand	816203.9999962094	1606022.9999992987	47N	Indochina Time	2014-05-17 04:02:00.000
14098526463	true	2014-05-17 06:00:00.000	101.93350700331959	14.50875931664781	radio-transmitter	Ophiophagus hannah	AM006	AM006	King cobra (Ophiophagus hannah), Elapidae, Thailand	816203.9999962094	1606022.9999992987	47N	Indochina Time	2014-05-17 13:00:00.000
14098526464	true	2014-05-17 16:33:08.000	101.93350700331959	14.50875931664781	radio-transmitter	Ophiophagus hannah	AM006	AM006	King cobra (Ophiophagus hannah), Elapidae, Thailand	816203.9999962094	1606022.9999992987	47N	Indochina Time	2014-05-17 23:33:08.000
14098526465	true	2014-05-17 21:05:35.000	101.93350700331959	14.50875931664781	radio-transmitter	Ophiophagus hannah	AM006	AM006	King cobra (Ophiophagus hannah), Elapidae, Thailand	816203.9999962094	1606022.9999992987	47N	Indochina Time	2014-05-18 04:05:35.000
14098526466	true	2014-05-18 02:07:33.000	101.93350700331959	14.50875931664781	radio-transmitter	Ophiophagus hannah	AM006	AM006	King cobra (Ophiophagus hannah), Elapidae, Thailand	816203.9999962094	1606022.9999992987	47N	Indochina Time	2014-05-18 09:07:33.000
14098526467	true	2014-05-18 17:58:10.000	101.93350700331959	14.50875931664781	radio-transmitter	Ophiophagus hannah	AM006	AM006	King cobra (Ophiophagus hannah), Elapidae, Thailand	816203.9999962094	1606022.9999992987	47N	Indochina Time	2014-05-19 00:58:10.000
14098526468	true	2014-05-18 20:33:05.000	101.93350700331959	14.50875931664781	radio-transmitter	Ophiophagus hannah	AM006	AM006	King cobra (Ophiophagus hannah), Elapidae, Thailand	816203.9999962094	1606022.9999992987	47N	Indochina Time	2014-05-19 03:33:05.000
14098526469	true	2014-05-19 02:16:33.000	101.93350700331959	14.50875931664781	radio-transmitter	Ophiophagus hannah	AM006	AM006	King cobra (Ophiophagus hannah), Elapidae, Thailand	816203.9999962094	1606022.9999992987	47N	Indochina Time	2014-05-19 09:16:33.000
14098526470	true	2014-05-19 05:51:18.000	101.93350700331959	14.50875931664781	radio-transmitter	Ophiophagus hannah	AM006	AM006	King cobra (Ophiophagus hannah), Elapidae, Thailand	816203.9999962094	1606022.9999992987	47N	Indochina Time	2014-05-19 12:51:18.000
14098526471	true	2014-05-19 16:14:21.000	101.93350700331959	14.50875931664781	radio-transmitter	Ophiophagus hannah	AM006	AM006	King cobra (Ophiophagus hannah), Elapidae, Thailand	816203.9999962094	1606022.9999992987	47N	Indochina Time	2014-05-19 23:14:21.000
14098526472	true	2014-05-20 01:42:43.000	101.93350700331959	14.50875931664781	radio-transmitter	Ophiophagus hannah	AM006	AM006	King cobra (Ophiophagus hannah), Elapidae, Thailand	816203.9999962094	1606022.9999992987	47N	Indochina Time	2014-05-20 08:42:43.000
14098526473	true	2014-05-20 05:31:10.000	101.93350700331959	14.50875931664781	radio-transmitter	Ophiophagus hannah	AM006	AM006	King cobra (Ophiophagus hannah), Elapidae, Thailand	816203.9999962094	1606022.9999992987	47N	Indochina Time	2014-05-20 12:31:10.000
14098526474	true	2014-05-20 16:35:42.000	101.93350700331959	14.50875931664781	radio-transmitter	Ophiophagus hannah	AM006	AM006	King cobra (Ophiophagus hannah), Elapidae, Thailand	816203.9999962094	1606022.9999992987	47N	Indochina Time	2014-05-20 23:35:42.000
14098526475	true	2014-05-20 21:23:28.000	101.93350700331959	14.50875931664781	radio-transmitter	Ophiophagus hannah	AM006	AM006	King cobra (Ophiophagus hannah), Elapidae, Thailand	816203.9999962094	1606022.9999992987	47N	Indochina Time	2014-05-21 04:23:28.000
14098526476	true	2014-05-21 00:47:00.000	101.93350700331959	14.50875931664781	radio-transmitter	Ophiophagus hannah	AM006	AM006	King cobra (Ophiophagus hannah), Elapidae, Thailand	816203.9999962094	1606022.9999992987	47N	Indochina Time	2014-05-21 07:47:00.000
14098526477	true	2014-05-21 16:42:50.000	101.93350700331959	14.50875931664781	radio-transmitter	Ophiophagus hannah	AM006	AM006	King cobra (Ophiophagus hannah), Elapidae, Thailand	816203.9999962094	1606022.9999992987	47N	Indochina Time	2014-05-21 23:42:50.000
14098526478	true	2014-05-21 21:16:19.000	101.93350700331959	14.50875931664781	radio-transmitter	Ophiophagus hannah	AM006	AM006	King cobra (Ophiophagus hannah), Elapidae, Thailand	816203.9999962094	1606022.9999992987	47N	Indochina Time	2014-05-22 04:16:19.000
14098526479	true	2014-05-22 02:08:01.000	101.93350700331959	14.50875931664781	radio-transmitter	Ophiophagus hannah	AM006	AM006	King cobra (Ophiophagus hannah), Elapidae, Thailand	816203.9999962094	1606022.9999992987	47N	Indochina Time	2014-05-22 09:08:01.000
14098526480	true	2014-05-22 05:35:19.000	101.93350700331959	14.50875931664781	radio-transmitter	Ophiophagus hannah	AM006	AM006	King cobra (Ophiophagus hannah), Elapidae, Thailand	816203.9999962094	1606022.9999992987	47N	Indochina Time	2014-05-22 12:35:19.000
14098526481	true	2014-05-22 16:40:26.000	101.93350700331959	14.50875931664781	radio-transmitter	Ophiophagus hannah	AM006	AM006	King cobra (Ophiophagus hannah), Elapidae, Thailand	816203.9999962094	1606022.9999992987	47N	Indochina Time	2014-05-22 23:40:26.000
14098526482	true	2014-05-22 19:00:00.000	101.93350700331959	14.50875931664781	radio-transmitter	Ophiophagus hannah	AM006	AM006	King cobra (Ophiophagus hannah), Elapidae, Thailand	816203.9999962094	1606022.9999992987	47N	Indochina Time	2014-05-23 02:00:00.000
14098526483	true	2014-05-22 21:01:43.000	101.93350700331959	14.50875931664781	radio-transmitter	Ophiophagus hannah	AM006	AM006	King cobra (Ophiophagus hannah), Elapidae, Thailand	816203.9999962094	1606022.9999992987	47N	Indochina Time	2014-05-23 04:01:43.000
14098526484	true	2014-05-23 01:53:55.000	101.93350700331959	14.50875931664781	radio-transmitter	Ophiophagus hannah	AM006	AM006	King cobra (Ophiophagus hannah), Elapidae, Thailand	816203.9999962094	1606022.9999992987	47N	Indochina Time	2014-05-23 08:53:55.000
14098526485	true	2014-05-23 05:44:53.000	101.93350700331959	14.50875931664781	radio-transmitter	Ophiophagus hannah	AM006	AM006	King cobra (Ophiophagus hannah), Elapidae, Thailand	816203.9999962094	1606022.9999992987	47N	Indochina Time	2014-05-23 12:44:53.000
14098526486	true	2014-05-23 16:28:44.000	101.93350700331959	14.50875931664781	radio-transmitter	Ophiophagus hannah	AM006	AM006	King cobra (Ophiophagus hannah), Elapidae, Thailand	816203.9999962094	1606022.9999992987	47N	Indochina Time	2014-05-23 23:28:44.000
14098526487	true	2014-05-23 21:14:00.000	101.93350700331959	14.50875931664781	radio-transmitter	Ophiophagus hannah	AM006	AM006	King cobra (Ophiophagus hannah), Elapidae, Thailand	816203.9999962094	1606022.9999992987	47N	Indochina Time	2014-05-24 04:14:00.000
14098526488	true	2014-05-24 02:20:00.000	101.93350700331959	14.50875931664781	radio-transmitter	Ophiophagus hannah	AM006	AM006	King cobra (Ophiophagus hannah), Elapidae, Thailand	816203.9999962094	1606022.9999992987	47N	Indochina Time	2014-05-24 09:20:00.000
14098526489	true	2014-05-24 05:35:27.000	101.93350700331959	14.50875931664781	radio-transmitter	Ophiophagus hannah	AM006	AM006	King cobra (Ophiophagus hannah), Elapidae, Thailand	816203.9999962094	1606022.9999992987	47N	Indochina Time	2014-05-24 12:35:27.000
14098526490	true	2014-05-24 17:08:16.000	101.93350700331959	14.50875931664781	radio-transmitter	Ophiophagus hannah	AM006	AM006	King cobra (Ophiophagus hannah), Elapidae, Thailand	816203.9999962094	1606022.9999992987	47N	Indochina Time	2014-05-25 00:08:16.000
14098526491	true	2014-05-24 21:01:33.000	101.93350700331959	14.50875931664781	radio-transmitter	Ophiophagus hannah	AM006	AM006	King cobra (Ophiophagus hannah), Elapidae, Thailand	816203.9999962094	1606022.9999992987	47N	Indochina Time	2014-05-25 04:01:33.000
14098526492	true	2014-05-25 01:45:00.000	101.93350700331959	14.50875931664781	radio-transmitter	Ophiophagus hannah	AM006	AM006	King cobra (Ophiophagus hannah), Elapidae, Thailand	816203.9999962094	1606022.9999992987	47N	Indochina Time	2014-05-25 08:45:00.000
14098526493	true	2014-05-25 06:35:00.000	101.9319993131011	14.509012980069919	radio-transmitter	Ophiophagus hannah	AM006	AM006	King cobra (Ophiophagus hannah), Elapidae, Thailand	816040.9999962205	1606048.999999302	47N	Indochina Time	2014-05-25 13:35:00.000
14098526494	true	2014-05-25 17:06:00.000	101.9319993131011	14.509012980069919	radio-transmitter	Ophiophagus hannah	AM006	AM006	King cobra (Ophiophagus hannah), Elapidae, Thailand	816040.9999962205	1606048.999999302	47N	Indochina Time	2014-05-26 00:06:00.000
14098526495	true	2014-05-25 19:00:00.000	101.9272205943644	14.511484008167812	radio-transmitter	Ophiophagus hannah	AM006	AM006	King cobra (Ophiophagus hannah), Elapidae, Thailand	815521.9999962533	1606315.999999308	47N	Indochina Time	2014-05-26 02:00:00.000
14098526496	true	2014-05-26 00:45:31.000	101.92709558198597	14.51184681766487	radio-transmitter	Ophiophagus hannah	AM006	AM006	King cobra (Ophiophagus hannah), Elapidae, Thailand	815507.999996252	1606355.999999308	47N	Indochina Time	2014-05-26 07:45:31.000
14098526497	true	2014-05-26 05:57:13.000	101.92709558198597	14.51184681766487	radio-transmitter	Ophiophagus hannah	AM006	AM006	King cobra (Ophiophagus hannah), Elapidae, Thailand	815507.999996252	1606355.999999308	47N	Indochina Time	2014-05-26 12:57:13.000
14098526498	true	2014-05-26 18:06:00.000	101.92864276576894	14.518113224369218	radio-transmitter	Ophiophagus hannah	AM006	AM006	King cobra (Ophiophagus hannah), Elapidae, Thailand	815665.9999962484	1607051.9999993057	47N	Indochina Time	2014-05-27 01:06:00.000
14098526499	true	2014-05-26 21:59:12.000	101.92925105665901	14.5150259817016	radio-transmitter	Ophiophagus hannah	AM006	AM006	King cobra (Ophiophagus hannah), Elapidae, Thailand	815735.9999962426	1606710.9999993055	47N	Indochina Time	2014-05-27 04:59:12.000
14098526500	true	2014-05-27 02:30:00.000	101.92925105665901	14.5150259817016	radio-transmitter	Ophiophagus hannah	AM006	AM006	King cobra (Ophiophagus hannah), Elapidae, Thailand	815735.9999962426	1606710.9999993055	47N	Indochina Time	2014-05-27 09:30:00.000
14098526501	true	2014-05-27 17:10:00.000	101.92925105665901	14.5150259817016	radio-transmitter	Ophiophagus hannah	AM006	AM006	King cobra (Ophiophagus hannah), Elapidae, Thailand	815735.9999962426	1606710.9999993055	47N	Indochina Time	2014-05-28 00:10:00.000
14098526502	true	2014-05-27 20:00:00.000	101.92925105665901	14.5150259817016	radio-transmitter	Ophiophagus hannah	AM006	AM006	King cobra (Ophiophagus hannah), Elapidae, Thailand	815735.9999962426	1606710.9999993055	47N	Indochina Time	2014-05-28 03:00:00.000
14098526503	true	2014-05-28 03:33:00.000	101.9332158739999	14.514804818853259	radio-transmitter	Ophiophagus hannah	AM006	AM006	King cobra (Ophiophagus hannah), Elapidae, Thailand	816163.9999962159	1606691.9999992994	47N	Indochina Time	2014-05-28 10:33:00.000
14098526504	true	2014-05-28 16:54:02.000	101.9370928135914	14.513546108271917	radio-transmitter	Ophiophagus hannah	AM006	AM006	King cobra (Ophiophagus hannah), Elapidae, Thailand	816583.999996189	1606557.9999992931	47N	Indochina Time	2014-05-28 23:54:02.000
14098526505	true	2014-05-29 17:17:24.000	101.94327214999569	14.51254744841572	radio-transmitter	Ophiophagus hannah	AM006	AM006	King cobra (Ophiophagus hannah), Elapidae, Thailand	817251.9999961467	1606455.9999992845	47N	Indochina Time	2014-05-30 00:17:24.000
14098526506	true	2014-05-29 21:13:58.000	101.94355880951791	14.513194089865053	radio-transmitter	Ophiophagus hannah	AM006	AM006	King cobra (Ophiophagus hannah), Elapidae, Thailand	817281.9999961464	1606527.999999284	47N	Indochina Time	2014-05-30 04:13:58.000
14098526507	true	2014-05-30 02:06:12.000	101.94355880951791	14.513194089865053	radio-transmitter	Ophiophagus hannah	AM006	AM006	King cobra (Ophiophagus hannah), Elapidae, Thailand	817281.9999961464	1606527.999999284	47N	Indochina Time	2014-05-30 09:06:12.000
14098526508	true	2014-05-30 06:31:57.000	101.94355880951791	14.513194089865053	radio-transmitter	Ophiophagus hannah	AM006	AM006	King cobra (Ophiophagus hannah), Elapidae, Thailand	817281.9999961464	1606527.999999284	47N	Indochina Time	2014-05-30 13:31:57.000
14098526509	true	2014-05-30 16:53:59.000	101.94355880951791	14.513194089865053	radio-transmitter	Ophiophagus hannah	AM006	AM006	King cobra (Ophiophagus hannah), Elapidae, Thailand	817281.9999961464	1606527.999999284	47N	Indochina Time	2014-05-30 23:53:59.000
14098526510	true	2014-05-30 21:18:27.000	101.94355880951791	14.513194089865053	radio-transmitter	Ophiophagus hannah	AM006	AM006	King cobra (Ophiophagus hannah), Elapidae, Thailand	817281.9999961464	1606527.999999284	47N	Indochina Time	2014-05-31 04:18:27.000
14098526511	true	2014-05-31 02:50:41.000	101.94355880951791	14.513194089865053	radio-transmitter	Ophiophagus hannah	AM006	AM006	King cobra (Ophiophagus hannah), Elapidae, Thailand	817281.9999961464	1606527.999999284	47N	Indochina Time	2014-05-31 09:50:41.000
14098526512	true	2014-05-31 05:40:00.000	101.94355880951791	14.513194089865053	radio-transmitter	Ophiophagus hannah	AM006	AM006	King cobra (Ophiophagus hannah), Elapidae, Thailand	817281.9999961464	1606527.999999284	47N	Indochina Time	2014-05-31 12:40:00.000
14098526513	true	2014-05-31 16:55:48.000	101.94355880951791	14.513194089865053	radio-transmitter	Ophiophagus hannah	AM006	AM006	King cobra (Ophiophagus hannah), Elapidae, Thailand	817281.9999961464	1606527.999999284	47N	Indochina Time	2014-05-31 23:55:48.000
14098526514	true	2014-05-31 20:53:00.000	101.94530692825035	14.514996419015336	radio-transmitter	Ophiophagus hannah	AM006	AM006	King cobra (Ophiophagus hannah), Elapidae, Thailand	817467.9999961385	1606729.999999281	47N	Indochina Time	2014-06-01 03:53:00.000
14098526515	true	2014-06-01 06:13:00.000	101.94316190144724	14.51472532991294	radio-transmitter	Ophiophagus hannah	AM006	AM006	King cobra (Ophiophagus hannah), Elapidae, Thailand	817236.999996149	1606696.9999992845	47N	Indochina Time	2014-06-01 13:13:00.000
14098526516	true	2014-06-01 16:21:00.000	101.94354012899157	14.514585114984106	radio-transmitter	Ophiophagus hannah	AM006	AM006	King cobra (Ophiophagus hannah), Elapidae, Thailand	817277.9999961478	1606681.9999992836	47N	Indochina Time	2014-06-01 23:21:00.000
14098526517	true	2014-06-01 20:58:00.000	101.94259280487327	14.514452508735713	radio-transmitter	Ophiophagus hannah	AM006	AM006	King cobra (Ophiophagus hannah), Elapidae, Thailand	817175.9999961529	1606665.999999285	47N	Indochina Time	2014-06-02 03:58:00.000
14098526518	true	2014-06-02 02:06:00.000	101.94523214033536	14.512847957752294	radio-transmitter	Ophiophagus hannah	AM006	AM006	King cobra (Ophiophagus hannah), Elapidae, Thailand	817462.999996136	1606491.9999992813	47N	Indochina Time	2014-06-02 09:06:00.000
14098526519	true	2014-06-02 06:00:00.000	101.94385825032171	14.511302829291443	radio-transmitter	Ophiophagus hannah	AM006	AM006	King cobra (Ophiophagus hannah), Elapidae, Thailand	817316.9999961441	1606318.9999992829	47N	Indochina Time	2014-06-02 13:00:00.000
14098526520	true	2014-06-02 16:35:00.000	101.94355880951791	14.513194089865053	radio-transmitter	Ophiophagus hannah	AM006	AM006	King cobra (Ophiophagus hannah), Elapidae, Thailand	817281.9999961464	1606527.999999284	47N	Indochina Time	2014-06-02 23:35:00.000
14098526521	true	2014-06-02 22:20:56.000	101.93837118722894	14.51347590441972	radio-transmitter	Ophiophagus hannah	AM006	AM006	King cobra (Ophiophagus hannah), Elapidae, Thailand	816721.9999961818	1606551.9999992917	47N	Indochina Time	2014-06-03 05:20:56.000
14098526522	true	2014-06-03 04:45:32.000	101.93568326831878	14.514214004447787	radio-transmitter	Ophiophagus hannah	AM006	AM006	King cobra (Ophiophagus hannah), Elapidae, Thailand	816430.9999961995	1606629.9999992962	47N	Indochina Time	2014-06-03 11:45:32.000
14098526523	true	2014-06-03 17:29:22.000	101.93620518093772	14.514424216853556	radio-transmitter	Ophiophagus hannah	AM006	AM006	King cobra (Ophiophagus hannah), Elapidae, Thailand	816486.9999961945	1606653.9999992952	47N	Indochina Time	2014-06-04 00:29:22.000
14098526524	true	2014-06-03 21:09:36.000	101.93702798713585	14.514955780338573	radio-transmitter	Ophiophagus hannah	AM006	AM006	King cobra (Ophiophagus hannah), Elapidae, Thailand	816574.9999961919	1606713.9999992934	47N	Indochina Time	2014-06-04 04:09:36.000
14098526525	true	2014-06-04 02:19:00.000	101.9397384289788	14.513115583199852	radio-transmitter	Ophiophagus hannah	AM006	AM006	King cobra (Ophiophagus hannah), Elapidae, Thailand	816869.9999961727	1606513.9999992896	47N	Indochina Time	2014-06-04 09:19:00.000
14098526526	true	2014-06-04 05:35:35.000	101.9397384289788	14.513115583199852	radio-transmitter	Ophiophagus hannah	AM006	AM006	King cobra (Ophiophagus hannah), Elapidae, Thailand	816869.9999961727	1606513.9999992896	47N	Indochina Time	2014-06-04 12:35:35.000
14098526527	true	2014-06-04 17:08:01.000	101.9397384289788	14.513115583199852	radio-transmitter	Ophiophagus hannah	AM006	AM006	King cobra (Ophiophagus hannah), Elapidae, Thailand	816869.9999961727	1606513.9999992896	47N	Indochina Time	2014-06-05 00:08:01.000
14098526528	true	2014-06-04 20:56:36.000	101.9397384289788	14.513115583199852	radio-transmitter	Ophiophagus hannah	AM006	AM006	King cobra (Ophiophagus hannah), Elapidae, Thailand	816869.9999961727	1606513.9999992896	47N	Indochina Time	2014-06-05 03:56:36.000
14098526529	true	2014-06-05 02:00:02.000	101.94022330316506	14.514030679054219	radio-transmitter	Ophiophagus hannah	AM006	AM006	King cobra (Ophiophagus hannah), Elapidae, Thailand	816920.9999961712	1606615.9999992894	47N	Indochina Time	2014-06-05 09:00:02.000
14098526530	true	2014-06-05 06:00:13.000	101.94023257192572	14.514030562821741	radio-transmitter	Ophiophagus hannah	AM006	AM006	King cobra (Ophiophagus hannah), Elapidae, Thailand	816921.999996169	1606615.9999992887	47N	Indochina Time	2014-06-05 13:00:13.000
14098526531	true	2014-06-05 17:23:00.000	101.94017290291829	14.513724252595964	radio-transmitter	Ophiophagus hannah	AM006	AM006	King cobra (Ophiophagus hannah), Elapidae, Thailand	816915.9999961685	1606581.9999992892	47N	Indochina Time	2014-06-06 00:23:00.000
14098526532	true	2014-06-05 20:59:00.000	101.94017290291829	14.513724252595964	radio-transmitter	Ophiophagus hannah	AM006	AM006	King cobra (Ophiophagus hannah), Elapidae, Thailand	816915.9999961685	1606581.9999992892	47N	Indochina Time	2014-06-06 03:59:00.000
14098526533	true	2014-06-06 03:22:00.000	101.94017290291829	14.513724252595964	radio-transmitter	Ophiophagus hannah	AM006	AM006	King cobra (Ophiophagus hannah), Elapidae, Thailand	816915.9999961685	1606581.9999992892	47N	Indochina Time	2014-06-06 10:22:00.000
14098526534	true	2014-06-06 16:52:00.000	101.94017290291829	14.513724252595964	radio-transmitter	Ophiophagus hannah	AM006	AM006	King cobra (Ophiophagus hannah), Elapidae, Thailand	816915.9999961685	1606581.9999992892	47N	Indochina Time	2014-06-06 23:52:00.000
14098526535	true	2014-06-06 20:58:00.000	101.94017290291829	14.513724252595964	radio-transmitter	Ophiophagus hannah	AM006	AM006	King cobra (Ophiophagus hannah), Elapidae, Thailand	816915.9999961685	1606581.9999992892	47N	Indochina Time	2014-06-07 03:58:00.000
14098526536	true	2014-06-07 02:29:00.000	101.94017290291829	14.513724252595964	radio-transmitter	Ophiophagus hannah	AM006	AM006	King cobra (Ophiophagus hannah), Elapidae, Thailand	816915.9999961685	1606581.9999992892	47N	Indochina Time	2014-06-07 09:29:00.000
14098526537	true	2014-06-07 17:00:00.000	101.94017290291829	14.513724252595964	radio-transmitter	Ophiophagus hannah	AM006	AM006	King cobra (Ophiophagus hannah), Elapidae, Thailand	816915.9999961685	1606581.9999992892	47N	Indochina Time	2014-06-08 00:00:00.000
14098526538	true	2014-06-07 21:17:00.000	101.94017290291829	14.513724252595964	radio-transmitter	Ophiophagus hannah	AM006	AM006	King cobra (Ophiophagus hannah), Elapidae, Thailand	816915.9999961685	1606581.9999992892	47N	Indochina Time	2014-06-08 04:17:00.000
14098526539	true	2014-06-08 02:29:00.000	101.94017290291829	14.513724252595964	radio-transmitter	Ophiophagus hannah	AM006	AM006	King cobra (Ophiophagus hannah), Elapidae, Thailand	816915.9999961685	1606581.9999992892	47N	Indochina Time	2014-06-08 09:29:00.000
14098526540	true	2014-06-08 16:47:00.000	101.94017290291829	14.513724252595964	radio-transmitter	Ophiophagus hannah	AM006	AM006	King cobra (Ophiophagus hannah), Elapidae, Thailand	816915.9999961685	1606581.9999992892	47N	Indochina Time	2014-06-08 23:47:00.000
14098526541	true	2014-06-08 22:21:00.000	101.94050363307561	14.51419875494596	radio-transmitter	Ophiophagus hannah	AM006	AM006	King cobra (Ophiophagus hannah), Elapidae, Thailand	816950.9999961681	1606634.9999992887	47N	Indochina Time	2014-06-09 05:21:00.000
14098526542	true	2014-06-09 02:34:00.000	101.94050363307561	14.51419875494596	radio-transmitter	Ophiophagus hannah	AM006	AM006	King cobra (Ophiophagus hannah), Elapidae, Thailand	816950.9999961681	1606634.9999992887	47N	Indochina Time	2014-06-09 09:34:00.000
14098526543	true	2014-06-09 06:11:00.000	101.94050363307561	14.51419875494596	radio-transmitter	Ophiophagus hannah	AM006	AM006	King cobra (Ophiophagus hannah), Elapidae, Thailand	816950.9999961681	1606634.9999992887	47N	Indochina Time	2014-06-09 13:11:00.000
14098526544	true	2014-06-09 17:16:00.000	101.94050363307561	14.51419875494596	radio-transmitter	Ophiophagus hannah	AM006	AM006	King cobra (Ophiophagus hannah), Elapidae, Thailand	816950.9999961681	1606634.9999992887	47N	Indochina Time	2014-06-10 00:16:00.000
14098526545	true	2014-06-09 21:31:00.000	101.94050363307561	14.51419875494596	radio-transmitter	Ophiophagus hannah	AM006	AM006	King cobra (Ophiophagus hannah), Elapidae, Thailand	816950.9999961681	1606634.9999992887	47N	Indochina Time	2014-06-10 04:31:00.000
14098526546	true	2014-06-10 02:20:00.000	101.94050363307561	14.51419875494596	radio-transmitter	Ophiophagus hannah	AM006	AM006	King cobra (Ophiophagus hannah), Elapidae, Thailand	816950.9999961681	1606634.9999992887	47N	Indochina Time	2014-06-10 09:20:00.000
14098526547	true	2014-06-10 16:45:00.000	101.94050363307561	14.51419875494596	radio-transmitter	Ophiophagus hannah	AM006	AM006	King cobra (Ophiophagus hannah), Elapidae, Thailand	816950.9999961681	1606634.9999992887	47N	Indochina Time	2014-06-10 23:45:00.000
14098526548	true	2014-06-10 21:12:00.000	101.94040748518819	14.513938057997649	radio-transmitter	Ophiophagus hannah	AM006	AM006	King cobra (Ophiophagus hannah), Elapidae, Thailand	816940.9999961678	1606605.9999992885	47N	Indochina Time	2014-06-11 04:12:00.000
14098526549	true	2014-06-11 01:57:00.000	101.94040748518819	14.513938057997649	radio-transmitter	Ophiophagus hannah	AM006	AM006	King cobra (Ophiophagus hannah), Elapidae, Thailand	816940.9999961678	1606605.9999992885	47N	Indochina Time	2014-06-11 08:57:00.000
14098526550	true	2014-06-11 06:07:00.000	101.94040748518819	14.513938057997649	radio-transmitter	Ophiophagus hannah	AM006	AM006	King cobra (Ophiophagus hannah), Elapidae, Thailand	816940.9999961678	1606605.9999992885	47N	Indochina Time	2014-06-11 13:07:00.000
14098526551	true	2014-06-11 16:50:00.000	101.94035199196962	14.513947785058399	radio-transmitter	Ophiophagus hannah	AM006	AM006	King cobra (Ophiophagus hannah), Elapidae, Thailand	816934.9999961683	1606606.9999992887	47N	Indochina Time	2014-06-11 23:50:00.000
14098526552	true	2014-06-11 21:04:00.000	101.94035199196962	14.513947785058399	radio-transmitter	Ophiophagus hannah	AM006	AM006	King cobra (Ophiophagus hannah), Elapidae, Thailand	816934.9999961683	1606606.9999992887	47N	Indochina Time	2014-06-12 04:04:00.000
14098526553	true	2014-06-12 02:46:00.000	101.94035199196962	14.513947785058399	radio-transmitter	Ophiophagus hannah	AM006	AM006	King cobra (Ophiophagus hannah), Elapidae, Thailand	816934.9999961683	1606606.9999992887	47N	Indochina Time	2014-06-12 09:46:00.000
14098526554	true	2014-06-12 06:03:00.000	101.94035199196962	14.513947785058399	radio-transmitter	Ophiophagus hannah	AM006	AM006	King cobra (Ophiophagus hannah), Elapidae, Thailand	816934.9999961683	1606606.9999992887	47N	Indochina Time	2014-06-12 13:03:00.000
14098526555	true	2014-06-12 17:09:00.000	101.94035199196962	14.513947785058399	radio-transmitter	Ophiophagus hannah	AM006	AM006	King cobra (Ophiophagus hannah), Elapidae, Thailand	816934.9999961683	1606606.9999992887	47N	Indochina Time	2014-06-13 00:09:00.000
14098526556	true	2014-06-12 21:39:00.000	101.94035199196962	14.513947785058399	radio-transmitter	Ophiophagus hannah	AM006	AM006	King cobra (Ophiophagus hannah), Elapidae, Thailand	816934.9999961683	1606606.9999992887	47N	Indochina Time	2014-06-13 04:39:00.000
14098526557	true	2014-06-13 02:27:00.000	101.94050363307561	14.51419875494596	radio-transmitter	Ophiophagus hannah	AM006	AM006	King cobra (Ophiophagus hannah), Elapidae, Thailand	816950.9999961681	1606634.9999992887	47N	Indochina Time	2014-06-13 09:27:00.000
14098526558	true	2014-06-13 16:51:00.000	101.94050363307561	14.51419875494596	radio-transmitter	Ophiophagus hannah	AM006	AM006	King cobra (Ophiophagus hannah), Elapidae, Thailand	816950.9999961681	1606634.9999992887	47N	Indochina Time	2014-06-13 23:51:00.000
14098526559	true	2014-06-13 19:16:00.000	101.9404040630496	14.514380626286748	radio-transmitter	Ophiophagus hannah	AM006	AM006	King cobra (Ophiophagus hannah), Elapidae, Thailand	816939.9999961704	1606654.999999289	47N	Indochina Time	2014-06-14 02:16:00.000
14098526560	true	2014-06-14 16:43:00.000	101.9404040630496	14.514380626286748	radio-transmitter	Ophiophagus hannah	AM006	AM006	King cobra (Ophiophagus hannah), Elapidae, Thailand	816939.9999961704	1606654.999999289	47N	Indochina Time	2014-06-14 23:43:00.000
14098526561	true	2014-06-14 21:41:00.000	101.9404040630496	14.514380626286748	radio-transmitter	Ophiophagus hannah	AM006	AM006	King cobra (Ophiophagus hannah), Elapidae, Thailand	816939.9999961704	1606654.999999289	47N	Indochina Time	2014-06-15 04:41:00.000
14098526562	true	2014-06-15 02:47:00.000	101.9404040630496	14.514380626286748	radio-transmitter	Ophiophagus hannah	AM006	AM006	King cobra (Ophiophagus hannah), Elapidae, Thailand	816939.9999961704	1606654.999999289	47N	Indochina Time	2014-06-15 09:47:00.000
14098526563	true	2014-06-15 16:49:00.000	101.9404040630496	14.514380626286748	radio-transmitter	Ophiophagus hannah	AM006	AM006	King cobra (Ophiophagus hannah), Elapidae, Thailand	816939.9999961704	1606654.999999289	47N	Indochina Time	2014-06-15 23:49:00.000
14098526564	true	2014-06-15 21:33:00.000	101.9404040630496	14.514380626286748	radio-transmitter	Ophiophagus hannah	AM006	AM006	King cobra (Ophiophagus hannah), Elapidae, Thailand	816939.9999961704	1606654.999999289	47N	Indochina Time	2014-06-16 04:33:00.000
14098526565	true	2014-06-16 02:05:00.000	101.9404040630496	14.514380626286748	radio-transmitter	Ophiophagus hannah	AM006	AM006	King cobra (Ophiophagus hannah), Elapidae, Thailand	816939.9999961704	1606654.999999289	47N	Indochina Time	2014-06-16 09:05:00.000
14098526566	true	2014-06-16 16:40:00.000	101.9404040630496	14.514380626286748	radio-transmitter	Ophiophagus hannah	AM006	AM006	King cobra (Ophiophagus hannah), Elapidae, Thailand	816939.9999961704	1606654.999999289	47N	Indochina Time	2014-06-16 23:40:00.000
14098526567	true	2014-06-16 21:29:00.000	101.94058597802477	14.514116442039438	radio-transmitter	Ophiophagus hannah	AM006	AM006	King cobra (Ophiophagus hannah), Elapidae, Thailand	816959.9999961669	1606625.9999992882	47N	Indochina Time	2014-06-17 04:29:00.000
14098526568	true	2014-06-17 02:18:00.000	101.94058597802477	14.514116442039438	radio-transmitter	Ophiophagus hannah	AM006	AM006	King cobra (Ophiophagus hannah), Elapidae, Thailand	816959.9999961669	1606625.9999992882	47N	Indochina Time	2014-06-17 09:18:00.000
14098526569	true	2014-06-17 06:16:00.000	101.94058597802477	14.514116442039438	radio-transmitter	Ophiophagus hannah	AM006	AM006	King cobra (Ophiophagus hannah), Elapidae, Thailand	816959.9999961669	1606625.9999992882	47N	Indochina Time	2014-06-17 13:16:00.000
14098526570	true	2014-06-17 21:11:00.000	101.94058597802477	14.514116442039438	radio-transmitter	Ophiophagus hannah	AM006	AM006	King cobra (Ophiophagus hannah), Elapidae, Thailand	816959.9999961669	1606625.9999992882	47N	Indochina Time	2014-06-18 04:11:00.000
14098526571	true	2014-06-18 02:04:00.000	101.94058597802477	14.514116442039438	radio-transmitter	Ophiophagus hannah	AM006	AM006	King cobra (Ophiophagus hannah), Elapidae, Thailand	816959.9999961669	1606625.9999992882	47N	Indochina Time	2014-06-18 09:04:00.000
14098526572	true	2014-06-18 17:03:00.000	101.94058597802477	14.514116442039438	radio-transmitter	Ophiophagus hannah	AM006	AM006	King cobra (Ophiophagus hannah), Elapidae, Thailand	816959.9999961669	1606625.9999992882	47N	Indochina Time	2014-06-19 00:03:00.000
14098526573	true	2014-06-18 21:12:00.000	101.94058597802477	14.514116442039438	radio-transmitter	Ophiophagus hannah	AM006	AM006	King cobra (Ophiophagus hannah), Elapidae, Thailand	816959.9999961669	1606625.9999992882	47N	Indochina Time	2014-06-19 04:12:00.000
14098526574	true	2014-06-19 03:28:00.000	101.94058597802477	14.514116442039438	radio-transmitter	Ophiophagus hannah	AM006	AM006	King cobra (Ophiophagus hannah), Elapidae, Thailand	816959.9999961669	1606625.9999992882	47N	Indochina Time	2014-06-19 10:28:00.000
14098526575	true	2014-06-19 16:42:00.000	101.94058597802477	14.514116442039438	radio-transmitter	Ophiophagus hannah	AM006	AM006	King cobra (Ophiophagus hannah), Elapidae, Thailand	816959.9999961669	1606625.9999992882	47N	Indochina Time	2014-06-19 23:42:00.000
14098526576	true	2014-06-19 21:00:00.000	101.94068805372363	14.5141241929285	radio-transmitter	Ophiophagus hannah	AM006	AM006	King cobra (Ophiophagus hannah), Elapidae, Thailand	816970.9999961683	1606626.9999992882	47N	Indochina Time	2014-06-20 04:00:00.000
14098526577	true	2014-06-20 02:12:00.000	101.94068805372363	14.5141241929285	radio-transmitter	Ophiophagus hannah	AM006	AM006	King cobra (Ophiophagus hannah), Elapidae, Thailand	816970.9999961683	1606626.9999992882	47N	Indochina Time	2014-06-20 09:12:00.000
14098526578	true	2014-06-20 17:30:00.000	101.94068805372363	14.5141241929285	radio-transmitter	Ophiophagus hannah	AM006	AM006	King cobra (Ophiophagus hannah), Elapidae, Thailand	816970.9999961683	1606626.9999992882	47N	Indochina Time	2014-06-21 00:30:00.000
14098526579	true	2014-06-20 21:25:00.000	101.94054890297907	14.514116907025686	radio-transmitter	Ophiophagus hannah	AM006	AM006	King cobra (Ophiophagus hannah), Elapidae, Thailand	816955.9999961671	1606625.9999992887	47N	Indochina Time	2014-06-21 04:25:00.000
14098526580	true	2014-06-21 02:13:00.000	101.94054890297907	14.514116907025686	radio-transmitter	Ophiophagus hannah	AM006	AM006	King cobra (Ophiophagus hannah), Elapidae, Thailand	816955.9999961671	1606625.9999992887	47N	Indochina Time	2014-06-21 09:13:00.000
14098526581	true	2014-06-21 16:55:00.000	101.94054890297907	14.514116907025686	radio-transmitter	Ophiophagus hannah	AM006	AM006	King cobra (Ophiophagus hannah), Elapidae, Thailand	816955.9999961671	1606625.9999992887	47N	Indochina Time	2014-06-21 23:55:00.000
14098526582	true	2014-06-21 23:09:00.000	101.94054890297907	14.514116907025686	radio-transmitter	Ophiophagus hannah	AM006	AM006	King cobra (Ophiophagus hannah), Elapidae, Thailand	816955.9999961671	1606625.9999992887	47N	Indochina Time	2014-06-22 06:09:00.000
14098526583	true	2014-06-22 02:16:00.000	101.94054890297907	14.514116907025686	radio-transmitter	Ophiophagus hannah	AM006	AM006	King cobra (Ophiophagus hannah), Elapidae, Thailand	816955.9999961671	1606625.9999992887	47N	Indochina Time	2014-06-22 09:16:00.000
14098526584	true	2014-06-22 17:01:00.000	101.94054890297907	14.514116907025686	radio-transmitter	Ophiophagus hannah	AM006	AM006	King cobra (Ophiophagus hannah), Elapidae, Thailand	816955.9999961671	1606625.9999992887	47N	Indochina Time	2014-06-23 00:01:00.000
14098526585	true	2014-06-22 21:05:00.000	101.94054890297907	14.514116907025686	radio-transmitter	Ophiophagus hannah	AM006	AM006	King cobra (Ophiophagus hannah), Elapidae, Thailand	816955.9999961671	1606625.9999992887	47N	Indochina Time	2014-06-23 04:05:00.000
14098526586	true	2014-06-23 06:44:00.000	101.94054890297907	14.514116907025686	radio-transmitter	Ophiophagus hannah	AM006	AM006	King cobra (Ophiophagus hannah), Elapidae, Thailand	816955.9999961671	1606625.9999992887	47N	Indochina Time	2014-06-23 13:44:00.000
14098526587	true	2014-06-23 16:46:00.000	101.94054890297907	14.514116907025686	radio-transmitter	Ophiophagus hannah	AM006	AM006	King cobra (Ophiophagus hannah), Elapidae, Thailand	816955.9999961671	1606625.9999992887	47N	Indochina Time	2014-06-23 23:46:00.000
14098526588	true	2014-06-23 20:59:00.000	101.94054890297907	14.514116907025686	radio-transmitter	Ophiophagus hannah	AM006	AM006	King cobra (Ophiophagus hannah), Elapidae, Thailand	816955.9999961671	1606625.9999992887	47N	Indochina Time	2014-06-24 03:59:00.000
14098526589	true	2014-06-24 01:54:00.000	101.94054890297907	14.514116907025686	radio-transmitter	Ophiophagus hannah	AM006	AM006	King cobra (Ophiophagus hannah), Elapidae, Thailand	816955.9999961671	1606625.9999992887	47N	Indochina Time	2014-06-24 08:54:00.000
14098526590	true	2014-06-24 16:47:00.000	101.94054890297907	14.514116907025686	radio-transmitter	Ophiophagus hannah	AM006	AM006	King cobra (Ophiophagus hannah), Elapidae, Thailand	816955.9999961671	1606625.9999992887	47N	Indochina Time	2014-06-24 23:47:00.000
14098526591	true	2014-06-24 21:13:00.000	101.94054890297907	14.514116907025686	radio-transmitter	Ophiophagus hannah	AM006	AM006	King cobra (Ophiophagus hannah), Elapidae, Thailand	816955.9999961671	1606625.9999992887	47N	Indochina Time	2014-06-25 04:13:00.000
14098526592	true	2014-06-25 01:39:00.000	101.94054890297907	14.514116907025686	radio-transmitter	Ophiophagus hannah	AM006	AM006	King cobra (Ophiophagus hannah), Elapidae, Thailand	816955.9999961671	1606625.9999992887	47N	Indochina Time	2014-06-25 08:39:00.000
14098526593	true	2014-06-25 16:55:00.000	101.94054890297907	14.514116907025686	radio-transmitter	Ophiophagus hannah	AM006	AM006	King cobra (Ophiophagus hannah), Elapidae, Thailand	816955.9999961671	1606625.9999992887	47N	Indochina Time	2014-06-25 23:55:00.000
14098526594	true	2014-06-25 20:46:00.000	101.94054890297907	14.514116907025686	radio-transmitter	Ophiophagus hannah	AM006	AM006	King cobra (Ophiophagus hannah), Elapidae, Thailand	816955.9999961671	1606625.9999992887	47N	Indochina Time	2014-06-26 03:46:00.000
14098526595	true	2014-06-26 02:00:00.000	101.94054890297907	14.514116907025686	radio-transmitter	Ophiophagus hannah	AM006	AM006	King cobra (Ophiophagus hannah), Elapidae, Thailand	816955.9999961671	1606625.9999992887	47N	Indochina Time	2014-06-26 09:00:00.000
14098526596	true	2014-06-26 17:05:00.000	101.94054890297907	14.514116907025686	radio-transmitter	Ophiophagus hannah	AM006	AM006	King cobra (Ophiophagus hannah), Elapidae, Thailand	816955.9999961671	1606625.9999992887	47N	Indochina Time	2014-06-27 00:05:00.000
14098526597	true	2014-06-26 21:15:00.000	101.94054890297907	14.514116907025686	radio-transmitter	Ophiophagus hannah	AM006	AM006	King cobra (Ophiophagus hannah), Elapidae, Thailand	816955.9999961671	1606625.9999992887	47N	Indochina Time	2014-06-27 04:15:00.000
14098526598	true	2014-06-27 01:53:00.000	101.94054890297907	14.514116907025686	radio-transmitter	Ophiophagus hannah	AM006	AM006	King cobra (Ophiophagus hannah), Elapidae, Thailand	816955.9999961671	1606625.9999992887	47N	Indochina Time	2014-06-27 08:53:00.000
14098526599	true	2014-06-27 17:04:00.000	101.94054890297907	14.514116907025686	radio-transmitter	Ophiophagus hannah	AM006	AM006	King cobra (Ophiophagus hannah), Elapidae, Thailand	816955.9999961671	1606625.9999992887	47N	Indochina Time	2014-06-28 00:04:00.000
14098526600	true	2014-06-28 02:15:00.000	101.94054890297907	14.514116907025686	radio-transmitter	Ophiophagus hannah	AM006	AM006	King cobra (Ophiophagus hannah), Elapidae, Thailand	816955.9999961671	1606625.9999992887	47N	Indochina Time	2014-06-28 09:15:00.000
14098526601	true	2014-06-29 01:49:00.000	101.93942833645902	14.514203207230763	radio-transmitter	Ophiophagus hannah	AM006	AM006	King cobra (Ophiophagus hannah), Elapidae, Thailand	816834.9999961752	1606633.9999992896	47N	Indochina Time	2014-06-29 08:49:00.000
14098526602	true	2014-06-29 06:17:00.000	101.93942833645902	14.514203207230763	radio-transmitter	Ophiophagus hannah	AM006	AM006	King cobra (Ophiophagus hannah), Elapidae, Thailand	816834.9999961752	1606633.9999992896	47N	Indochina Time	2014-06-29 13:17:00.000
14098526603	true	2014-06-29 16:58:00.000	101.94035044088287	14.513830399812548	radio-transmitter	Ophiophagus hannah	AM006	AM006	King cobra (Ophiophagus hannah), Elapidae, Thailand	816934.999996169	1606593.9999992885	47N	Indochina Time	2014-06-29 23:58:00.000
14098526604	true	2014-06-29 20:19:00.000	101.93942308823436	14.513805902994083	radio-transmitter	Ophiophagus hannah	AM006	AM006	King cobra (Ophiophagus hannah), Elapidae, Thailand	816834.9999961756	1606589.9999992899	47N	Indochina Time	2014-06-30 03:19:00.000
14098526605	true	2014-06-30 01:57:00.000	101.93942308823436	14.513805902994083	radio-transmitter	Ophiophagus hannah	AM006	AM006	King cobra (Ophiophagus hannah), Elapidae, Thailand	816834.9999961756	1606589.9999992899	47N	Indochina Time	2014-06-30 08:57:00.000
14098526606	true	2014-06-30 08:06:00.000	101.94078683651853	14.51037503566046	radio-transmitter	Ophiophagus hannah	AM006	AM006	King cobra (Ophiophagus hannah), Elapidae, Thailand	816986.9999961625	1606211.999999288	47N	Indochina Time	2014-06-30 15:06:00.000
14098526607	true	2014-06-30 20:52:00.000	101.94078683651853	14.51037503566046	radio-transmitter	Ophiophagus hannah	AM006	AM006	King cobra (Ophiophagus hannah), Elapidae, Thailand	816986.9999961625	1606211.999999288	47N	Indochina Time	2014-07-01 03:52:00.000
14098526608	true	2014-07-01 02:21:00.000	101.94185658613748	14.507146539134446	radio-transmitter	Ophiophagus hannah	AM006	AM006	King cobra (Ophiophagus hannah), Elapidae, Thailand	817106.9999961525	1605855.9999992866	47N	Indochina Time	2014-07-01 09:21:00.000
14098526609	true	2014-07-01 06:11:00.000	101.94185658613748	14.507146539134446	radio-transmitter	Ophiophagus hannah	AM006	AM006	King cobra (Ophiophagus hannah), Elapidae, Thailand	817106.9999961525	1605855.9999992866	47N	Indochina Time	2014-07-01 13:11:00.000
14098526610	true	2014-07-01 16:37:00.000	101.94185658613748	14.507146539134446	radio-transmitter	Ophiophagus hannah	AM006	AM006	King cobra (Ophiophagus hannah), Elapidae, Thailand	817106.9999961525	1605855.9999992866	47N	Indochina Time	2014-07-01 23:37:00.000
14098526611	true	2014-07-01 21:11:00.000	101.94185658613748	14.507146539134446	radio-transmitter	Ophiophagus hannah	AM006	AM006	King cobra (Ophiophagus hannah), Elapidae, Thailand	817106.9999961525	1605855.9999992866	47N	Indochina Time	2014-07-02 04:11:00.000
14098526612	true	2014-07-02 02:01:00.000	101.9378886050331	14.507114990728152	radio-transmitter	Ophiophagus hannah	AM006	AM006	King cobra (Ophiophagus hannah), Elapidae, Thailand	816678.9999961813	1605846.9999992922	47N	Indochina Time	2014-07-02 09:01:00.000
14098526613	true	2014-07-02 05:08:00.000	101.9378886050331	14.507114990728152	radio-transmitter	Ophiophagus hannah	AM006	AM006	King cobra (Ophiophagus hannah), Elapidae, Thailand	816678.9999961813	1605846.9999992922	47N	Indochina Time	2014-07-02 12:08:00.000
14098526614	true	2014-07-02 19:25:00.000	101.93539998556773	14.506089500107754	radio-transmitter	Ophiophagus hannah	AM006	AM006	King cobra (Ophiophagus hannah), Elapidae, Thailand	816411.9999961938	1605729.9999992966	47N	Indochina Time	2014-07-03 02:25:00.000
14098526615	true	2014-07-02 21:30:00.000	101.93539998556773	14.506089500107754	radio-transmitter	Ophiophagus hannah	AM006	AM006	King cobra (Ophiophagus hannah), Elapidae, Thailand	816411.9999961938	1605729.9999992966	47N	Indochina Time	2014-07-03 04:30:00.000
14098526616	true	2014-07-03 04:16:00.000	101.9286848327072	14.507221054430847	radio-transmitter	Ophiophagus hannah	AM006	AM006	King cobra (Ophiophagus hannah), Elapidae, Thailand	815685.9999962416	1605845.9999993064	47N	Indochina Time	2014-07-03 11:16:00.000
14098526617	true	2014-07-03 06:00:00.000	101.9286848327072	14.507221054430847	radio-transmitter	Ophiophagus hannah	AM006	AM006	King cobra (Ophiophagus hannah), Elapidae, Thailand	815685.9999962416	1605845.9999993064	47N	Indochina Time	2014-07-03 13:00:00.000
14098526618	true	2014-07-03 18:02:00.000	101.92328693161224	14.50772188850949	radio-transmitter	Ophiophagus hannah	AM006	AM006	King cobra (Ophiophagus hannah), Elapidae, Thailand	815102.9999962745	1605893.9999993143	47N	Indochina Time	2014-07-04 01:02:00.000
14098526619	true	2014-07-03 20:48:00.000	101.92328693161224	14.50772188850949	radio-transmitter	Ophiophagus hannah	AM006	AM006	King cobra (Ophiophagus hannah), Elapidae, Thailand	815102.9999962745	1605893.9999993143	47N	Indochina Time	2014-07-04 03:48:00.000
14098526620	true	2014-07-04 05:44:00.000	101.92446402415968	14.514760617874325	radio-transmitter	Ophiophagus hannah	AM006	AM006	King cobra (Ophiophagus hannah), Elapidae, Thailand	815219.9999962724	1606674.9999993122	47N	Indochina Time	2014-07-04 12:44:00.000
14098526621	true	2014-07-04 16:27:00.000	101.92446402415968	14.514760617874325	radio-transmitter	Ophiophagus hannah	AM006	AM006	King cobra (Ophiophagus hannah), Elapidae, Thailand	815219.9999962724	1606674.9999993122	47N	Indochina Time	2014-07-04 23:27:00.000
14098526622	true	2014-07-04 21:36:00.000	101.92446402415968	14.514760617874325	radio-transmitter	Ophiophagus hannah	AM006	AM006	King cobra (Ophiophagus hannah), Elapidae, Thailand	815219.9999962724	1606674.9999993122	47N	Indochina Time	2014-07-05 04:36:00.000
14098526623	true	2014-07-05 01:57:00.000	101.92446402415968	14.514760617874325	radio-transmitter	Ophiophagus hannah	AM006	AM006	King cobra (Ophiophagus hannah), Elapidae, Thailand	815219.9999962724	1606674.9999993122	47N	Indochina Time	2014-07-05 08:57:00.000
14098526624	true	2014-07-05 06:06:00.000	101.92446402415968	14.514760617874325	radio-transmitter	Ophiophagus hannah	AM006	AM006	King cobra (Ophiophagus hannah), Elapidae, Thailand	815219.9999962724	1606674.9999993122	47N	Indochina Time	2014-07-05 13:06:00.000
14098526625	true	2014-07-05 16:33:00.000	101.92446402415968	14.514760617874325	radio-transmitter	Ophiophagus hannah	AM006	AM006	King cobra (Ophiophagus hannah), Elapidae, Thailand	815219.9999962724	1606674.9999993122	47N	Indochina Time	2014-07-05 23:33:00.000
14098526626	true	2014-07-05 22:30:00.000	101.92392464668916	14.514631876454313	radio-transmitter	Ophiophagus hannah	AM006	AM006	King cobra (Ophiophagus hannah), Elapidae, Thailand	815161.9999962772	1606659.999999313	47N	Indochina Time	2014-07-06 05:30:00.000
14098526627	true	2014-07-06 02:10:00.000	101.92392464668916	14.514631876454313	radio-transmitter	Ophiophagus hannah	AM006	AM006	King cobra (Ophiophagus hannah), Elapidae, Thailand	815161.9999962772	1606659.999999313	47N	Indochina Time	2014-07-06 09:10:00.000
14098526628	true	2014-07-06 06:38:00.000	101.92392464668916	14.514631876454313	radio-transmitter	Ophiophagus hannah	AM006	AM006	King cobra (Ophiophagus hannah), Elapidae, Thailand	815161.9999962772	1606659.999999313	47N	Indochina Time	2014-07-06 13:38:00.000
14098526629	true	2014-07-06 16:39:00.000	101.92392464668916	14.514631876454313	radio-transmitter	Ophiophagus hannah	AM006	AM006	King cobra (Ophiophagus hannah), Elapidae, Thailand	815161.9999962772	1606659.999999313	47N	Indochina Time	2014-07-06 23:39:00.000
14098526630	true	2014-07-06 21:37:00.000	101.92392464668916	14.514631876454313	radio-transmitter	Ophiophagus hannah	AM006	AM006	King cobra (Ophiophagus hannah), Elapidae, Thailand	815161.9999962772	1606659.999999313	47N	Indochina Time	2014-07-07 04:37:00.000
14098526631	true	2014-07-07 02:15:00.000	101.92392464668916	14.514631876454313	radio-transmitter	Ophiophagus hannah	AM006	AM006	King cobra (Ophiophagus hannah), Elapidae, Thailand	815161.9999962772	1606659.999999313	47N	Indochina Time	2014-07-07 09:15:00.000
14098526632	true	2014-07-07 06:03:00.000	101.92392464668916	14.514631876454313	radio-transmitter	Ophiophagus hannah	AM006	AM006	King cobra (Ophiophagus hannah), Elapidae, Thailand	815161.9999962772	1606659.999999313	47N	Indochina Time	2014-07-07 13:03:00.000
14098526633	true	2014-07-07 17:05:00.000	101.92392464668916	14.514631876454313	radio-transmitter	Ophiophagus hannah	AM006	AM006	King cobra (Ophiophagus hannah), Elapidae, Thailand	815161.9999962772	1606659.999999313	47N	Indochina Time	2014-07-08 00:05:00.000
14098526634	true	2014-07-07 20:41:00.000	101.92392464668916	14.514631876454313	radio-transmitter	Ophiophagus hannah	AM006	AM006	King cobra (Ophiophagus hannah), Elapidae, Thailand	815161.9999962772	1606659.999999313	47N	Indochina Time	2014-07-08 03:41:00.000
14098526635	true	2014-07-08 02:40:00.000	101.92392464668916	14.514631876454313	radio-transmitter	Ophiophagus hannah	AM006	AM006	King cobra (Ophiophagus hannah), Elapidae, Thailand	815161.9999962772	1606659.999999313	47N	Indochina Time	2014-07-08 09:40:00.000
14098526636	true	2014-07-08 06:14:00.000	101.92392464668916	14.514631876454313	radio-transmitter	Ophiophagus hannah	AM006	AM006	King cobra (Ophiophagus hannah), Elapidae, Thailand	815161.9999962772	1606659.999999313	47N	Indochina Time	2014-07-08 13:14:00.000
14098526637	true	2014-07-08 16:45:00.000	101.92336480296662	14.515767763939735	radio-transmitter	Ophiophagus hannah	AM006	AM006	King cobra (Ophiophagus hannah), Elapidae, Thailand	815099.9999962803	1606784.999999314	47N	Indochina Time	2014-07-08 23:45:00.000
14098526638	true	2014-07-08 22:15:00.000	101.92268067792067	14.515911762498856	radio-transmitter	Ophiophagus hannah	AM006	AM006	King cobra (Ophiophagus hannah), Elapidae, Thailand	815025.9999962854	1606799.999999315	47N	Indochina Time	2014-07-09 05:15:00.000
14098526639	true	2014-07-09 02:03:00.000	101.92268067792067	14.515911762498856	radio-transmitter	Ophiophagus hannah	AM006	AM006	King cobra (Ophiophagus hannah), Elapidae, Thailand	815025.9999962854	1606799.999999315	47N	Indochina Time	2014-07-09 09:03:00.000
14098526640	true	2014-07-09 16:44:00.000	101.92268067792067	14.515911762498856	radio-transmitter	Ophiophagus hannah	AM006	AM006	King cobra (Ophiophagus hannah), Elapidae, Thailand	815025.9999962854	1606799.999999315	47N	Indochina Time	2014-07-09 23:44:00.000
14098526641	true	2014-07-09 23:21:00.000	101.92256494294524	14.515570017585446	radio-transmitter	Ophiophagus hannah	AM006	AM006	King cobra (Ophiophagus hannah), Elapidae, Thailand	815013.9999962875	1606761.9999993152	47N	Indochina Time	2014-07-10 06:21:00.000
14098526642	true	2014-07-10 03:55:00.000	101.92256494294524	14.515570017585446	radio-transmitter	Ophiophagus hannah	AM006	AM006	King cobra (Ophiophagus hannah), Elapidae, Thailand	815013.9999962875	1606761.9999993152	47N	Indochina Time	2014-07-10 10:55:00.000
14098526643	true	2014-07-10 16:37:00.000	101.92256494294524	14.515570017585446	radio-transmitter	Ophiophagus hannah	AM006	AM006	King cobra (Ophiophagus hannah), Elapidae, Thailand	815013.9999962875	1606761.9999993152	47N	Indochina Time	2014-07-10 23:37:00.000
14098526644	true	2014-07-10 23:21:00.000	101.92256494294524	14.515570017585446	radio-transmitter	Ophiophagus hannah	AM006	AM006	King cobra (Ophiophagus hannah), Elapidae, Thailand	815013.9999962875	1606761.9999993152	47N	Indochina Time	2014-07-11 06:21:00.000
14098526645	true	2014-07-11 03:32:00.000	101.92256494294524	14.515570017585446	radio-transmitter	Ophiophagus hannah	AM006	AM006	King cobra (Ophiophagus hannah), Elapidae, Thailand	815013.9999962875	1606761.9999993152	47N	Indochina Time	2014-07-11 10:32:00.000
14098526646	true	2014-07-11 16:57:00.000	101.92256494294524	14.515570017585446	radio-transmitter	Ophiophagus hannah	AM006	AM006	King cobra (Ophiophagus hannah), Elapidae, Thailand	815013.9999962875	1606761.9999993152	47N	Indochina Time	2014-07-11 23:57:00.000
14098526647	true	2014-07-11 23:12:00.000	101.92256494294524	14.515570017585446	radio-transmitter	Ophiophagus hannah	AM006	AM006	King cobra (Ophiophagus hannah), Elapidae, Thailand	815013.9999962875	1606761.9999993152	47N	Indochina Time	2014-07-12 06:12:00.000
14098526648	true	2014-07-12 03:47:00.000	101.92256494294524	14.515570017585446	radio-transmitter	Ophiophagus hannah	AM006	AM006	King cobra (Ophiophagus hannah), Elapidae, Thailand	815013.9999962875	1606761.9999993152	47N	Indochina Time	2014-07-12 10:47:00.000
14098526649	true	2014-07-12 16:52:00.000	101.92256494294524	14.515570017585446	radio-transmitter	Ophiophagus hannah	AM006	AM006	King cobra (Ophiophagus hannah), Elapidae, Thailand	815013.9999962875	1606761.9999993152	47N	Indochina Time	2014-07-12 23:52:00.000
14098526650	true	2014-07-12 23:37:00.000	101.92256494294524	14.515570017585446	radio-transmitter	Ophiophagus hannah	AM006	AM006	King cobra (Ophiophagus hannah), Elapidae, Thailand	815013.9999962875	1606761.9999993152	47N	Indochina Time	2014-07-13 06:37:00.000
14098526651	true	2014-07-13 04:38:00.000	101.92256494294524	14.515570017585446	radio-transmitter	Ophiophagus hannah	AM006	AM006	King cobra (Ophiophagus hannah), Elapidae, Thailand	815013.9999962875	1606761.9999993152	47N	Indochina Time	2014-07-13 11:38:00.000
14098526652	true	2014-07-13 18:59:00.000	101.92413886243799	14.516823797328007	radio-transmitter	Ophiophagus hannah	AM006	AM006	King cobra (Ophiophagus hannah), Elapidae, Thailand	815181.9999962755	1606902.9999993127	47N	Indochina Time	2014-07-14 01:59:00.000
14098526653	true	2014-07-14 04:35:00.000	101.92388004212776	14.516881213103982	radio-transmitter	Ophiophagus hannah	AM006	AM006	King cobra (Ophiophagus hannah), Elapidae, Thailand	815153.9999962801	1606908.9999993134	47N	Indochina Time	2014-07-14 11:35:00.000
14098526654	true	2014-07-14 17:25:00.000	101.92388004212776	14.516881213103982	radio-transmitter	Ophiophagus hannah	AM006	AM006	King cobra (Ophiophagus hannah), Elapidae, Thailand	815153.9999962801	1606908.9999993134	47N	Indochina Time	2014-07-15 00:25:00.000
14098526655	true	2014-07-14 21:23:00.000	101.92388004212776	14.516881213103982	radio-transmitter	Ophiophagus hannah	AM006	AM006	King cobra (Ophiophagus hannah), Elapidae, Thailand	815153.9999962801	1606908.9999993134	47N	Indochina Time	2014-07-15 04:23:00.000
14098526656	true	2014-07-15 02:26:00.000	101.92388004212776	14.516881213103982	radio-transmitter	Ophiophagus hannah	AM006	AM006	King cobra (Ophiophagus hannah), Elapidae, Thailand	815153.9999962801	1606908.9999993134	47N	Indochina Time	2014-07-15 09:26:00.000
14098526657	true	2014-07-15 16:38:00.000	101.92388004212776	14.516881213103982	radio-transmitter	Ophiophagus hannah	AM006	AM006	King cobra (Ophiophagus hannah), Elapidae, Thailand	815153.9999962801	1606908.9999993134	47N	Indochina Time	2014-07-15 23:38:00.000
14098526658	true	2014-07-15 21:00:00.000	101.92388004212776	14.516881213103982	radio-transmitter	Ophiophagus hannah	AM006	AM006	King cobra (Ophiophagus hannah), Elapidae, Thailand	815153.9999962801	1606908.9999993134	47N	Indochina Time	2014-07-16 04:00:00.000
14098526659	true	2014-07-16 01:56:00.000	101.92388004212776	14.516881213103982	radio-transmitter	Ophiophagus hannah	AM006	AM006	King cobra (Ophiophagus hannah), Elapidae, Thailand	815153.9999962801	1606908.9999993134	47N	Indochina Time	2014-07-16 08:56:00.000
14098526660	true	2014-07-16 16:51:00.000	101.92388004212776	14.516881213103982	radio-transmitter	Ophiophagus hannah	AM006	AM006	King cobra (Ophiophagus hannah), Elapidae, Thailand	815153.9999962801	1606908.9999993134	47N	Indochina Time	2014-07-16 23:51:00.000
14098526661	true	2014-07-16 22:04:00.000	101.92388004212776	14.516881213103982	radio-transmitter	Ophiophagus hannah	AM006	AM006	King cobra (Ophiophagus hannah), Elapidae, Thailand	815153.9999962801	1606908.9999993134	47N	Indochina Time	2014-07-17 05:04:00.000
14098526662	true	2014-07-17 17:04:00.000	101.92388004212776	14.516881213103982	radio-transmitter	Ophiophagus hannah	AM006	AM006	King cobra (Ophiophagus hannah), Elapidae, Thailand	815153.9999962801	1606908.9999993134	47N	Indochina Time	2014-07-18 00:04:00.000
14098526663	true	2014-07-17 20:47:00.000	101.92388004212776	14.516881213103982	radio-transmitter	Ophiophagus hannah	AM006	AM006	King cobra (Ophiophagus hannah), Elapidae, Thailand	815153.9999962801	1606908.9999993134	47N	Indochina Time	2014-07-18 03:47:00.000
14098526664	true	2014-07-18 02:18:00.000	101.92388004212776	14.516881213103982	radio-transmitter	Ophiophagus hannah	AM006	AM006	King cobra (Ophiophagus hannah), Elapidae, Thailand	815153.9999962801	1606908.9999993134	47N	Indochina Time	2014-07-18 09:18:00.000
14098526665	true	2014-07-18 16:50:00.000	101.92388004212776	14.516881213103982	radio-transmitter	Ophiophagus hannah	AM006	AM006	King cobra (Ophiophagus hannah), Elapidae, Thailand	815153.9999962801	1606908.9999993134	47N	Indochina Time	2014-07-18 23:50:00.000
14098526666	true	2014-07-18 21:36:00.000	101.92388004212776	14.516881213103982	radio-transmitter	Ophiophagus hannah	AM006	AM006	King cobra (Ophiophagus hannah), Elapidae, Thailand	815153.9999962801	1606908.9999993134	47N	Indochina Time	2014-07-19 04:36:00.000
14098526667	true	2014-07-19 17:08:00.000	101.92388004212776	14.516881213103982	radio-transmitter	Ophiophagus hannah	AM006	AM006	King cobra (Ophiophagus hannah), Elapidae, Thailand	815153.9999962801	1606908.9999993134	47N	Indochina Time	2014-07-20 00:08:00.000
14098526668	true	2014-07-19 21:32:00.000	101.9237595449182	14.516882715989537	radio-transmitter	Ophiophagus hannah	AM006	AM006	King cobra (Ophiophagus hannah), Elapidae, Thailand	815140.9999962759	1606908.9999993134	47N	Indochina Time	2014-07-20 04:32:00.000
14098526669	true	2014-07-20 03:15:00.000	101.92298511497754	14.516504029636641	radio-transmitter	Ophiophagus hannah	AM006	AM006	King cobra (Ophiophagus hannah), Elapidae, Thailand	815057.9999962838	1606865.999999314	47N	Indochina Time	2014-07-20 10:15:00.000
14098526670	true	2014-07-20 16:56:00.000	101.92298511497754	14.516504029636641	radio-transmitter	Ophiophagus hannah	AM006	AM006	King cobra (Ophiophagus hannah), Elapidae, Thailand	815057.9999962838	1606865.999999314	47N	Indochina Time	2014-07-20 23:56:00.000
14098526671	true	2014-07-20 22:54:00.000	101.92298511497754	14.516504029636641	radio-transmitter	Ophiophagus hannah	AM006	AM006	King cobra (Ophiophagus hannah), Elapidae, Thailand	815057.9999962838	1606865.999999314	47N	Indochina Time	2014-07-21 05:54:00.000
14098526672	true	2014-07-21 03:19:00.000	101.92298511497754	14.516504029636641	radio-transmitter	Ophiophagus hannah	AM006	AM006	King cobra (Ophiophagus hannah), Elapidae, Thailand	815057.9999962838	1606865.999999314	47N	Indochina Time	2014-07-21 10:19:00.000
14098526673	true	2014-07-21 20:27:00.000	101.92300897290116	14.512674480733256	radio-transmitter	Ophiophagus hannah	AM006	AM006	King cobra (Ophiophagus hannah), Elapidae, Thailand	815065.999996279	1606441.9999993145	47N	Indochina Time	2014-07-22 03:27:00.000
14098526674	true	2014-07-22 04:33:00.000	101.92213449104521	14.508910312652944	radio-transmitter	Ophiophagus hannah	AM006	AM006	King cobra (Ophiophagus hannah), Elapidae, Thailand	814976.9999962825	1606023.9999993155	47N	Indochina Time	2014-07-22 11:33:00.000
14098526675	true	2014-07-22 21:05:00.000	101.92656366496902	14.50523356390244	radio-transmitter	Ophiophagus hannah	AM006	AM006	King cobra (Ophiophagus hannah), Elapidae, Thailand	815459.9999962542	1605622.9999993097	47N	Indochina Time	2014-07-23 04:05:00.000
14098526676	true	2014-07-23 02:15:00.000	101.93349602140047	14.505815288312759	radio-transmitter	Ophiophagus hannah	AM006	AM006	King cobra (Ophiophagus hannah), Elapidae, Thailand	816206.9999962078	1605696.9999992994	47N	Indochina Time	2014-07-23 09:15:00.000
14098526677	true	2014-07-23 05:40:00.000	101.93349602140047	14.505815288312759	radio-transmitter	Ophiophagus hannah	AM006	AM006	King cobra (Ophiophagus hannah), Elapidae, Thailand	816206.9999962078	1605696.9999992994	47N	Indochina Time	2014-07-23 12:40:00.000
14098526678	true	2014-07-23 16:17:00.000	101.93349602140047	14.505815288312759	radio-transmitter	Ophiophagus hannah	AM006	AM006	King cobra (Ophiophagus hannah), Elapidae, Thailand	816206.9999962078	1605696.9999992994	47N	Indochina Time	2014-07-23 23:17:00.000
14098526679	true	2014-07-23 20:41:00.000	101.93349602140047	14.505815288312759	radio-transmitter	Ophiophagus hannah	AM006	AM006	King cobra (Ophiophagus hannah), Elapidae, Thailand	816206.9999962078	1605696.9999992994	47N	Indochina Time	2014-07-24 03:41:00.000
14098526680	true	2014-07-24 02:46:00.000	101.93721047990512	14.507710508307984	radio-transmitter	Ophiophagus hannah	AM006	AM006	King cobra (Ophiophagus hannah), Elapidae, Thailand	816604.9999961846	1605911.9999992938	47N	Indochina Time	2014-07-24 09:46:00.000
14098526681	true	2014-07-24 05:27:00.000	101.93721047990512	14.507710508307984	radio-transmitter	Ophiophagus hannah	AM006	AM006	King cobra (Ophiophagus hannah), Elapidae, Thailand	816604.9999961846	1605911.9999992938	47N	Indochina Time	2014-07-24 12:27:00.000
14098526682	true	2014-07-24 16:39:00.000	101.93721047990512	14.507710508307984	radio-transmitter	Ophiophagus hannah	AM006	AM006	King cobra (Ophiophagus hannah), Elapidae, Thailand	816604.9999961846	1605911.9999992938	47N	Indochina Time	2014-07-24 23:39:00.000
14098526683	true	2014-07-24 21:05:00.000	101.93721047990512	14.507710508307984	radio-transmitter	Ophiophagus hannah	AM006	AM006	King cobra (Ophiophagus hannah), Elapidae, Thailand	816604.9999961846	1605911.9999992938	47N	Indochina Time	2014-07-25 04:05:00.000
14098526684	true	2014-07-25 01:59:00.000	101.93721047990512	14.507710508307984	radio-transmitter	Ophiophagus hannah	AM006	AM006	King cobra (Ophiophagus hannah), Elapidae, Thailand	816604.9999961846	1605911.9999992938	47N	Indochina Time	2014-07-25 08:59:00.000
14098526685	true	2014-07-25 05:47:00.000	101.93721047990512	14.507710508307984	radio-transmitter	Ophiophagus hannah	AM006	AM006	King cobra (Ophiophagus hannah), Elapidae, Thailand	816604.9999961846	1605911.9999992938	47N	Indochina Time	2014-07-25 12:47:00.000
14098526686	true	2014-07-25 17:47:00.000	101.93792071884212	14.504631021591782	radio-transmitter	Ophiophagus hannah	AM006	AM006	King cobra (Ophiophagus hannah), Elapidae, Thailand	816685.9999961772	1605571.999999293	47N	Indochina Time	2014-07-26 00:47:00.000
14098526687	true	2014-07-25 21:36:00.000	101.93945322027547	14.504855665943632	radio-transmitter	Ophiophagus hannah	AM006	AM006	King cobra (Ophiophagus hannah), Elapidae, Thailand	816850.9999961684	1605598.9999992903	47N	Indochina Time	2014-07-26 04:36:00.000
14098526688	true	2014-07-26 01:56:00.000	101.93945322027547	14.504855665943632	radio-transmitter	Ophiophagus hannah	AM006	AM006	King cobra (Ophiophagus hannah), Elapidae, Thailand	816850.9999961684	1605598.9999992903	47N	Indochina Time	2014-07-26 08:56:00.000
14098526689	true	2014-07-26 07:11:00.000	101.93544534185605	14.504607820609161	radio-transmitter	Ophiophagus hannah	AM006	AM006	King cobra (Ophiophagus hannah), Elapidae, Thailand	816418.999996194	1605565.9999992962	47N	Indochina Time	2014-07-26 14:11:00.000
14098526690	true	2014-07-26 20:37:00.000	101.93544534185605	14.504607820609161	radio-transmitter	Ophiophagus hannah	AM006	AM006	King cobra (Ophiophagus hannah), Elapidae, Thailand	816418.999996194	1605565.9999992962	47N	Indochina Time	2014-07-27 03:37:00.000
14098526691	true	2014-07-27 01:54:00.000	101.93544534185605	14.504607820609161	radio-transmitter	Ophiophagus hannah	AM006	AM006	King cobra (Ophiophagus hannah), Elapidae, Thailand	816418.999996194	1605565.9999992962	47N	Indochina Time	2014-07-27 08:54:00.000
14098526692	true	2014-07-27 06:30:00.000	101.94279736228269	14.509591201874633	radio-transmitter	Ophiophagus hannah	AM006	AM006	King cobra (Ophiophagus hannah), Elapidae, Thailand	817204.9999961506	1606127.9999992857	47N	Indochina Time	2014-07-27 13:30:00.000
14098526693	true	2014-07-27 16:22:00.000	101.94279736228269	14.509591201874633	radio-transmitter	Ophiophagus hannah	AM006	AM006	King cobra (Ophiophagus hannah), Elapidae, Thailand	817204.9999961506	1606127.9999992857	47N	Indochina Time	2014-07-27 23:22:00.000
14098526694	true	2014-07-27 20:30:00.000	101.9453855240445	14.507626057181197	radio-transmitter	Ophiophagus hannah	AM006	AM006	King cobra (Ophiophagus hannah), Elapidae, Thailand	817486.9999961313	1605913.9999992808	47N	Indochina Time	2014-07-28 03:30:00.000
14098526695	true	2014-07-28 02:08:00.000	101.9453855240445	14.507626057181197	radio-transmitter	Ophiophagus hannah	AM006	AM006	King cobra (Ophiophagus hannah), Elapidae, Thailand	817486.9999961313	1605913.9999992808	47N	Indochina Time	2014-07-28 09:08:00.000
14098526696	true	2014-07-28 05:10:00.000	101.94438183082387	14.508135369419016	radio-transmitter	Ophiophagus hannah	AM006	AM006	King cobra (Ophiophagus hannah), Elapidae, Thailand	817377.9999961387	1605968.9999992833	47N	Indochina Time	2014-07-28 12:10:00.000
14098526697	true	2014-07-28 16:34:00.000	101.93724385513218	14.513751932722386	radio-transmitter	Ophiophagus hannah	AM006	AM006	King cobra (Ophiophagus hannah), Elapidae, Thailand	816599.9999961879	1606580.9999992936	47N	Indochina Time	2014-07-28 23:34:00.000
14098526698	true	2014-07-28 20:47:00.000	101.93724385513218	14.513751932722386	radio-transmitter	Ophiophagus hannah	AM006	AM006	King cobra (Ophiophagus hannah), Elapidae, Thailand	816599.9999961879	1606580.9999992936	47N	Indochina Time	2014-07-29 03:47:00.000
14098526699	true	2014-07-29 04:21:00.000	101.93841315082369	14.51384565545855	radio-transmitter	Ophiophagus hannah	AM006	AM006	King cobra (Ophiophagus hannah), Elapidae, Thailand	816725.9999961798	1606592.9999992915	47N	Indochina Time	2014-07-29 11:21:00.000
14098526700	true	2014-07-29 18:03:00.000	101.94351070027004	14.511659405304904	radio-transmitter	Ophiophagus hannah	AM006	AM006	King cobra (Ophiophagus hannah), Elapidae, Thailand	817278.9999961467	1606357.9999992838	47N	Indochina Time	2014-07-30 01:03:00.000
14098526701	true	2014-07-29 21:03:00.000	101.94351070027004	14.511659405304904	radio-transmitter	Ophiophagus hannah	AM006	AM006	King cobra (Ophiophagus hannah), Elapidae, Thailand	817278.9999961467	1606357.9999992838	47N	Indochina Time	2014-07-30 04:03:00.000
14098526702	true	2014-07-30 03:34:00.000	101.92841531072943	14.513510146750303	radio-transmitter	Ophiophagus hannah	AM006	AM006	King cobra (Ophiophagus hannah), Elapidae, Thailand	815647.9999962458	1606541.9999993069	47N	Indochina Time	2014-07-30 10:34:00.000
14098526703	true	2014-07-30 05:20:00.000	101.92841531072943	14.513510146750303	radio-transmitter	Ophiophagus hannah	AM006	AM006	King cobra (Ophiophagus hannah), Elapidae, Thailand	815647.9999962458	1606541.9999993069	47N	Indochina Time	2014-07-30 12:20:00.000
14098526704	true	2014-07-30 17:42:00.000	101.9247560008016	14.514404757335148	radio-transmitter	Ophiophagus hannah	AM006	AM006	King cobra (Ophiophagus hannah), Elapidae, Thailand	815251.9999962716	1606635.9999993115	47N	Indochina Time	2014-07-31 00:42:00.000
14098526705	true	2014-07-30 20:20:00.000	101.9247560008016	14.514404757335148	radio-transmitter	Ophiophagus hannah	AM006	AM006	King cobra (Ophiophagus hannah), Elapidae, Thailand	815251.9999962716	1606635.9999993115	47N	Indochina Time	2014-07-31 03:20:00.000
14098526706	true	2014-07-31 00:17:00.000	101.92161954361083	14.510641699572949	radio-transmitter	Ophiophagus hannah	AM006	AM006	King cobra (Ophiophagus hannah), Elapidae, Thailand	814918.9999962896	1606214.9999993169	47N	Indochina Time	2014-07-31 07:17:00.000
14098526707	true	2014-07-31 04:46:00.000	101.92161954361083	14.510641699572949	radio-transmitter	Ophiophagus hannah	AM006	AM006	King cobra (Ophiophagus hannah), Elapidae, Thailand	814918.9999962896	1606214.9999993169	47N	Indochina Time	2014-07-31 11:46:00.000
14098526708	true	2014-07-31 16:27:00.000	101.92161954361083	14.510641699572949	radio-transmitter	Ophiophagus hannah	AM006	AM006	King cobra (Ophiophagus hannah), Elapidae, Thailand	814918.9999962896	1606214.9999993169	47N	Indochina Time	2014-07-31 23:27:00.000
14098526709	true	2014-07-31 20:43:00.000	101.92124027317497	14.506464946551985	radio-transmitter	Ophiophagus hannah	AM006	AM006	King cobra (Ophiophagus hannah), Elapidae, Thailand	814883.9999962884	1605751.9999993169	47N	Indochina Time	2014-08-01 03:43:00.000
14098526710	true	2014-08-01 01:10:00.000	101.923750344017	14.504184892651441	radio-transmitter	Ophiophagus hannah	AM006	AM006	King cobra (Ophiophagus hannah), Elapidae, Thailand	815157.9999962685	1605502.9999993136	47N	Indochina Time	2014-08-01 08:10:00.000
14098526711	true	2014-08-01 16:36:00.000	101.923750344017	14.504184892651441	radio-transmitter	Ophiophagus hannah	AM006	AM006	King cobra (Ophiophagus hannah), Elapidae, Thailand	815157.9999962685	1605502.9999993136	47N	Indochina Time	2014-08-01 23:36:00.000
14098526712	true	2014-08-01 21:10:00.000	101.92347726838601	14.50456760833973	radio-transmitter	Ophiophagus hannah	AM006	AM006	King cobra (Ophiophagus hannah), Elapidae, Thailand	815127.9999962737	1605544.9999993145	47N	Indochina Time	2014-08-02 04:10:00.000
14098526713	true	2014-08-02 01:50:00.000	101.923750344017	14.504184892651441	radio-transmitter	Ophiophagus hannah	AM006	AM006	King cobra (Ophiophagus hannah), Elapidae, Thailand	815157.9999962685	1605502.9999993136	47N	Indochina Time	2014-08-02 08:50:00.000
14098526714	true	2014-08-02 17:10:00.000	101.92347726838601	14.50456760833973	radio-transmitter	Ophiophagus hannah	AM006	AM006	King cobra (Ophiophagus hannah), Elapidae, Thailand	815127.9999962737	1605544.9999993145	47N	Indochina Time	2014-08-03 00:10:00.000
14098526715	true	2014-08-02 20:59:00.000	101.92347726838601	14.50456760833973	radio-transmitter	Ophiophagus hannah	AM006	AM006	King cobra (Ophiophagus hannah), Elapidae, Thailand	815127.9999962737	1605544.9999993145	47N	Indochina Time	2014-08-03 03:59:00.000
14098526716	true	2014-08-03 01:33:00.000	101.92347726838601	14.50456760833973	radio-transmitter	Ophiophagus hannah	AM006	AM006	King cobra (Ophiophagus hannah), Elapidae, Thailand	815127.9999962737	1605544.9999993145	47N	Indochina Time	2014-08-03 08:33:00.000
14098526717	true	2014-08-03 03:52:00.000	101.92347726838601	14.50456760833973	radio-transmitter	Ophiophagus hannah	AM006	AM006	King cobra (Ophiophagus hannah), Elapidae, Thailand	815127.9999962737	1605544.9999993145	47N	Indochina Time	2014-08-03 10:52:00.000
14098526718	true	2014-08-03 16:20:00.000	101.92347726838601	14.50456760833973	radio-transmitter	Ophiophagus hannah	AM006	AM006	King cobra (Ophiophagus hannah), Elapidae, Thailand	815127.9999962737	1605544.9999993145	47N	Indochina Time	2014-08-03 23:20:00.000
14098526719	true	2014-08-03 21:16:00.000	101.92347726838601	14.50456760833973	radio-transmitter	Ophiophagus hannah	AM006	AM006	King cobra (Ophiophagus hannah), Elapidae, Thailand	815127.9999962737	1605544.9999993145	47N	Indochina Time	2014-08-04 04:16:00.000
14098526720	true	2014-08-04 01:58:00.000	101.92347726838601	14.50456760833973	radio-transmitter	Ophiophagus hannah	AM006	AM006	King cobra (Ophiophagus hannah), Elapidae, Thailand	815127.9999962737	1605544.9999993145	47N	Indochina Time	2014-08-04 08:58:00.000
14098526721	true	2014-08-04 06:28:00.000	101.92347726838601	14.50456760833973	radio-transmitter	Ophiophagus hannah	AM006	AM006	King cobra (Ophiophagus hannah), Elapidae, Thailand	815127.9999962737	1605544.9999993145	47N	Indochina Time	2014-08-04 13:28:00.000
14098526722	true	2014-08-04 16:25:00.000	101.92347726838601	14.50456760833973	radio-transmitter	Ophiophagus hannah	AM006	AM006	King cobra (Ophiophagus hannah), Elapidae, Thailand	815127.9999962737	1605544.9999993145	47N	Indochina Time	2014-08-04 23:25:00.000
14098526723	true	2014-08-04 21:06:00.000	101.92347726838601	14.50456760833973	radio-transmitter	Ophiophagus hannah	AM006	AM006	King cobra (Ophiophagus hannah), Elapidae, Thailand	815127.9999962737	1605544.9999993145	47N	Indochina Time	2014-08-05 04:06:00.000
14098526724	true	2014-08-05 00:58:00.000	101.92347726838601	14.50456760833973	radio-transmitter	Ophiophagus hannah	AM006	AM006	King cobra (Ophiophagus hannah), Elapidae, Thailand	815127.9999962737	1605544.9999993145	47N	Indochina Time	2014-08-05 07:58:00.000
14098526725	true	2014-08-05 16:29:00.000	101.92347726838601	14.50456760833973	radio-transmitter	Ophiophagus hannah	AM006	AM006	King cobra (Ophiophagus hannah), Elapidae, Thailand	815127.9999962737	1605544.9999993145	47N	Indochina Time	2014-08-05 23:29:00.000
14098526726	true	2014-08-05 21:18:00.000	101.92347726838601	14.50456760833973	radio-transmitter	Ophiophagus hannah	AM006	AM006	King cobra (Ophiophagus hannah), Elapidae, Thailand	815127.9999962737	1605544.9999993145	47N	Indochina Time	2014-08-06 04:18:00.000
14098526727	true	2014-08-06 01:55:00.000	101.92347726838601	14.50456760833973	radio-transmitter	Ophiophagus hannah	AM006	AM006	King cobra (Ophiophagus hannah), Elapidae, Thailand	815127.9999962737	1605544.9999993145	47N	Indochina Time	2014-08-06 08:55:00.000
14098526728	true	2014-08-06 04:15:00.000	101.92347726838601	14.50456760833973	radio-transmitter	Ophiophagus hannah	AM006	AM006	King cobra (Ophiophagus hannah), Elapidae, Thailand	815127.9999962737	1605544.9999993145	47N	Indochina Time	2014-08-06 11:15:00.000
14098526729	true	2014-08-06 20:49:00.000	101.92347726838601	14.50456760833973	radio-transmitter	Ophiophagus hannah	AM006	AM006	King cobra (Ophiophagus hannah), Elapidae, Thailand	815127.9999962737	1605544.9999993145	47N	Indochina Time	2014-08-07 03:49:00.000
14098526730	true	2014-08-07 16:42:00.000	101.92347726838601	14.50456760833973	radio-transmitter	Ophiophagus hannah	AM006	AM006	King cobra (Ophiophagus hannah), Elapidae, Thailand	815127.9999962737	1605544.9999993145	47N	Indochina Time	2014-08-07 23:42:00.000
14098526731	true	2014-08-07 20:58:00.000	101.92347726838601	14.50456760833973	radio-transmitter	Ophiophagus hannah	AM006	AM006	King cobra (Ophiophagus hannah), Elapidae, Thailand	815127.9999962737	1605544.9999993145	47N	Indochina Time	2014-08-08 03:58:00.000
14098526732	true	2014-08-08 02:05:00.000	101.92347726838601	14.50456760833973	radio-transmitter	Ophiophagus hannah	AM006	AM006	King cobra (Ophiophagus hannah), Elapidae, Thailand	815127.9999962737	1605544.9999993145	47N	Indochina Time	2014-08-08 09:05:00.000
14098526733	true	2014-08-08 02:33:00.000	101.92347726838601	14.50456760833973	radio-transmitter	Ophiophagus hannah	AM006	AM006	King cobra (Ophiophagus hannah), Elapidae, Thailand	815127.9999962737	1605544.9999993145	47N	Indochina Time	2014-08-08 09:33:00.000
14098526734	true	2014-08-08 06:46:00.000	101.92347726838601	14.50456760833973	radio-transmitter	Ophiophagus hannah	AM006	AM006	King cobra (Ophiophagus hannah), Elapidae, Thailand	815127.9999962737	1605544.9999993145	47N	Indochina Time	2014-08-08 13:46:00.000
14098526735	true	2014-08-08 16:37:00.000	101.92347726838601	14.50456760833973	radio-transmitter	Ophiophagus hannah	AM006	AM006	King cobra (Ophiophagus hannah), Elapidae, Thailand	815127.9999962737	1605544.9999993145	47N	Indochina Time	2014-08-08 23:37:00.000
14098526736	true	2014-08-08 21:14:00.000	101.92347726838601	14.50456760833973	radio-transmitter	Ophiophagus hannah	AM006	AM006	King cobra (Ophiophagus hannah), Elapidae, Thailand	815127.9999962737	1605544.9999993145	47N	Indochina Time	2014-08-09 04:14:00.000
14098526737	true	2014-08-09 02:07:00.000	101.92347726838601	14.50456760833973	radio-transmitter	Ophiophagus hannah	AM006	AM006	King cobra (Ophiophagus hannah), Elapidae, Thailand	815127.9999962737	1605544.9999993145	47N	Indochina Time	2014-08-09 09:07:00.000
14098526738	true	2014-08-09 05:30:00.000	101.92347726838601	14.50456760833973	radio-transmitter	Ophiophagus hannah	AM006	AM006	King cobra (Ophiophagus hannah), Elapidae, Thailand	815127.9999962737	1605544.9999993145	47N	Indochina Time	2014-08-09 12:30:00.000
14098526739	true	2014-08-09 18:33:00.000	101.92347726838601	14.50456760833973	radio-transmitter	Ophiophagus hannah	AM006	AM006	King cobra (Ophiophagus hannah), Elapidae, Thailand	815127.9999962737	1605544.9999993145	47N	Indochina Time	2014-08-10 01:33:00.000
14098526740	true	2014-08-09 21:39:00.000	101.92347726838601	14.50456760833973	radio-transmitter	Ophiophagus hannah	AM006	AM006	King cobra (Ophiophagus hannah), Elapidae, Thailand	815127.9999962737	1605544.9999993145	47N	Indochina Time	2014-08-10 04:39:00.000
14098526741	true	2014-08-10 02:07:00.000	101.92347726838601	14.50456760833973	radio-transmitter	Ophiophagus hannah	AM006	AM006	King cobra (Ophiophagus hannah), Elapidae, Thailand	815127.9999962737	1605544.9999993145	47N	Indochina Time	2014-08-10 09:07:00.000
14098526742	true	2014-08-10 04:02:00.000	101.92347726838601	14.50456760833973	radio-transmitter	Ophiophagus hannah	AM006	AM006	King cobra (Ophiophagus hannah), Elapidae, Thailand	815127.9999962737	1605544.9999993145	47N	Indochina Time	2014-08-10 11:02:00.000
14098526743	true	2014-08-10 16:29:00.000	101.92347726838601	14.50456760833973	radio-transmitter	Ophiophagus hannah	AM006	AM006	King cobra (Ophiophagus hannah), Elapidae, Thailand	815127.9999962737	1605544.9999993145	47N	Indochina Time	2014-08-10 23:29:00.000
14098526744	true	2014-08-10 21:08:00.000	101.92347726838601	14.50456760833973	radio-transmitter	Ophiophagus hannah	AM006	AM006	King cobra (Ophiophagus hannah), Elapidae, Thailand	815127.9999962737	1605544.9999993145	47N	Indochina Time	2014-08-11 04:08:00.000
14098526745	true	2014-08-11 01:54:00.000	101.92347726838601	14.50456760833973	radio-transmitter	Ophiophagus hannah	AM006	AM006	King cobra (Ophiophagus hannah), Elapidae, Thailand	815127.9999962737	1605544.9999993145	47N	Indochina Time	2014-08-11 08:54:00.000
14098526746	true	2014-08-11 16:21:00.000	101.92347726838601	14.50456760833973	radio-transmitter	Ophiophagus hannah	AM006	AM006	King cobra (Ophiophagus hannah), Elapidae, Thailand	815127.9999962737	1605544.9999993145	47N	Indochina Time	2014-08-11 23:21:00.000
14098526747	true	2014-08-11 20:52:00.000	101.92347726838601	14.50456760833973	radio-transmitter	Ophiophagus hannah	AM006	AM006	King cobra (Ophiophagus hannah), Elapidae, Thailand	815127.9999962737	1605544.9999993145	47N	Indochina Time	2014-08-12 03:52:00.000
14098526748	true	2014-08-12 01:44:00.000	101.92347726838601	14.50456760833973	radio-transmitter	Ophiophagus hannah	AM006	AM006	King cobra (Ophiophagus hannah), Elapidae, Thailand	815127.9999962737	1605544.9999993145	47N	Indochina Time	2014-08-12 08:44:00.000
14098526749	true	2014-08-12 05:22:00.000	101.92347726838601	14.50456760833973	radio-transmitter	Ophiophagus hannah	AM006	AM006	King cobra (Ophiophagus hannah), Elapidae, Thailand	815127.9999962737	1605544.9999993145	47N	Indochina Time	2014-08-12 12:22:00.000
14098526750	true	2014-08-12 16:22:00.000	101.92347726838601	14.50456760833973	radio-transmitter	Ophiophagus hannah	AM006	AM006	King cobra (Ophiophagus hannah), Elapidae, Thailand	815127.9999962737	1605544.9999993145	47N	Indochina Time	2014-08-12 23:22:00.000
14098526751	true	2014-08-12 20:54:00.000	101.92347726838601	14.50456760833973	radio-transmitter	Ophiophagus hannah	AM006	AM006	King cobra (Ophiophagus hannah), Elapidae, Thailand	815127.9999962737	1605544.9999993145	47N	Indochina Time	2014-08-13 03:54:00.000
14098526752	true	2014-08-13 01:38:00.000	101.92347726838601	14.50456760833973	radio-transmitter	Ophiophagus hannah	AM006	AM006	King cobra (Ophiophagus hannah), Elapidae, Thailand	815127.9999962737	1605544.9999993145	47N	Indochina Time	2014-08-13 08:38:00.000
14098526753	true	2014-08-13 06:48:00.000	101.92347726838601	14.50456760833973	radio-transmitter	Ophiophagus hannah	AM006	AM006	King cobra (Ophiophagus hannah), Elapidae, Thailand	815127.9999962737	1605544.9999993145	47N	Indochina Time	2014-08-13 13:48:00.000
14098526754	true	2014-08-13 16:37:00.000	101.92347726838601	14.50456760833973	radio-transmitter	Ophiophagus hannah	AM006	AM006	King cobra (Ophiophagus hannah), Elapidae, Thailand	815127.9999962737	1605544.9999993145	47N	Indochina Time	2014-08-13 23:37:00.000
14098526755	true	2014-08-13 20:40:00.000	101.92347726838601	14.50456760833973	radio-transmitter	Ophiophagus hannah	AM006	AM006	King cobra (Ophiophagus hannah), Elapidae, Thailand	815127.9999962737	1605544.9999993145	47N	Indochina Time	2014-08-14 03:40:00.000
14098526756	true	2014-08-14 01:28:00.000	101.92347726838601	14.50456760833973	radio-transmitter	Ophiophagus hannah	AM006	AM006	King cobra (Ophiophagus hannah), Elapidae, Thailand	815127.9999962737	1605544.9999993145	47N	Indochina Time	2014-08-14 08:28:00.000
14098526757	true	2014-08-14 07:06:00.000	101.92347726838601	14.50456760833973	radio-transmitter	Ophiophagus hannah	AM006	AM006	King cobra (Ophiophagus hannah), Elapidae, Thailand	815127.9999962737	1605544.9999993145	47N	Indochina Time	2014-08-14 14:06:00.000
14098526758	true	2014-08-14 16:58:00.000	101.92347726838601	14.50456760833973	radio-transmitter	Ophiophagus hannah	AM006	AM006	King cobra (Ophiophagus hannah), Elapidae, Thailand	815127.9999962737	1605544.9999993145	47N	Indochina Time	2014-08-14 23:58:00.000
14098526759	true	2014-08-14 21:13:00.000	101.92347726838601	14.50456760833973	radio-transmitter	Ophiophagus hannah	AM006	AM006	King cobra (Ophiophagus hannah), Elapidae, Thailand	815127.9999962737	1605544.9999993145	47N	Indochina Time	2014-08-15 04:13:00.000
14098526760	true	2014-08-15 02:44:00.000	101.92347726838601	14.50456760833973	radio-transmitter	Ophiophagus hannah	AM006	AM006	King cobra (Ophiophagus hannah), Elapidae, Thailand	815127.9999962737	1605544.9999993145	47N	Indochina Time	2014-08-15 09:44:00.000
14098526761	true	2014-08-15 07:01:00.000	101.92347726838601	14.50456760833973	radio-transmitter	Ophiophagus hannah	AM006	AM006	King cobra (Ophiophagus hannah), Elapidae, Thailand	815127.9999962737	1605544.9999993145	47N	Indochina Time	2014-08-15 14:01:00.000
14098526762	true	2014-08-15 16:26:00.000	101.92347726838601	14.50456760833973	radio-transmitter	Ophiophagus hannah	AM006	AM006	King cobra (Ophiophagus hannah), Elapidae, Thailand	815127.9999962737	1605544.9999993145	47N	Indochina Time	2014-08-15 23:26:00.000
14098526763	true	2014-08-15 20:45:00.000	101.92347726838601	14.50456760833973	radio-transmitter	Ophiophagus hannah	AM006	AM006	King cobra (Ophiophagus hannah), Elapidae, Thailand	815127.9999962737	1605544.9999993145	47N	Indochina Time	2014-08-16 03:45:00.000
14098526764	true	2014-08-16 02:13:00.000	101.92347726838601	14.50456760833973	radio-transmitter	Ophiophagus hannah	AM006	AM006	King cobra (Ophiophagus hannah), Elapidae, Thailand	815127.9999962737	1605544.9999993145	47N	Indochina Time	2014-08-16 09:13:00.000
14098526765	true	2014-08-16 05:35:00.000	101.92347726838601	14.50456760833973	radio-transmitter	Ophiophagus hannah	AM006	AM006	King cobra (Ophiophagus hannah), Elapidae, Thailand	815127.9999962737	1605544.9999993145	47N	Indochina Time	2014-08-16 12:35:00.000
14098526766	true	2014-08-16 17:04:00.000	101.92347726838601	14.50456760833973	radio-transmitter	Ophiophagus hannah	AM006	AM006	King cobra (Ophiophagus hannah), Elapidae, Thailand	815127.9999962737	1605544.9999993145	47N	Indochina Time	2014-08-17 00:04:00.000
14098526767	true	2014-08-16 20:34:00.000	101.92347726838601	14.50456760833973	radio-transmitter	Ophiophagus hannah	AM006	AM006	King cobra (Ophiophagus hannah), Elapidae, Thailand	815127.9999962737	1605544.9999993145	47N	Indochina Time	2014-08-17 03:34:00.000
14098526768	true	2014-08-17 02:01:00.000	101.92347726838601	14.50456760833973	radio-transmitter	Ophiophagus hannah	AM006	AM006	King cobra (Ophiophagus hannah), Elapidae, Thailand	815127.9999962737	1605544.9999993145	47N	Indochina Time	2014-08-17 09:01:00.000
14098526769	true	2014-08-17 06:00:00.000	101.92347726838601	14.50456760833973	radio-transmitter	Ophiophagus hannah	AM006	AM006	King cobra (Ophiophagus hannah), Elapidae, Thailand	815127.9999962737	1605544.9999993145	47N	Indochina Time	2014-08-17 13:00:00.000
14098526770	true	2014-08-17 16:34:00.000	101.92347726838601	14.50456760833973	radio-transmitter	Ophiophagus hannah	AM006	AM006	King cobra (Ophiophagus hannah), Elapidae, Thailand	815127.9999962737	1605544.9999993145	47N	Indochina Time	2014-08-17 23:34:00.000
14098526771	true	2014-08-17 20:58:00.000	101.92347726838601	14.50456760833973	radio-transmitter	Ophiophagus hannah	AM006	AM006	King cobra (Ophiophagus hannah), Elapidae, Thailand	815127.9999962737	1605544.9999993145	47N	Indochina Time	2014-08-18 03:58:00.000
14098526772	true	2014-08-18 02:00:00.000	101.92347726838601	14.50456760833973	radio-transmitter	Ophiophagus hannah	AM006	AM006	King cobra (Ophiophagus hannah), Elapidae, Thailand	815127.9999962737	1605544.9999993145	47N	Indochina Time	2014-08-18 09:00:00.000
14098526773	true	2014-08-18 05:48:00.000	101.92347726838601	14.50456760833973	radio-transmitter	Ophiophagus hannah	AM006	AM006	King cobra (Ophiophagus hannah), Elapidae, Thailand	815127.9999962737	1605544.9999993145	47N	Indochina Time	2014-08-18 12:48:00.000
14098526774	true	2014-08-18 17:59:00.000	101.92355493169167	14.506246453921737	radio-transmitter	Ophiophagus hannah	AM006	AM006	King cobra (Ophiophagus hannah), Elapidae, Thailand	815133.9999962731	1605730.9999993136	47N	Indochina Time	2014-08-19 00:59:00.000
14098526775	true	2014-08-19 00:08:00.000	101.91976546639476	14.507106466337298	radio-transmitter	Ophiophagus hannah	AM006	AM006	King cobra (Ophiophagus hannah), Elapidae, Thailand	814723.9999962964	1605820.9999993194	47N	Indochina Time	2014-08-19 07:08:00.000
14098526776	true	2014-08-19 05:31:00.000	101.9203447141116	14.505329125208998	radio-transmitter	Ophiophagus hannah	AM006	AM006	King cobra (Ophiophagus hannah), Elapidae, Thailand	814788.9999962929	1605624.9999993187	47N	Indochina Time	2014-08-19 12:31:00.000
14098526777	true	2014-08-19 16:44:00.000	101.9203447141116	14.505329125208998	radio-transmitter	Ophiophagus hannah	AM006	AM006	King cobra (Ophiophagus hannah), Elapidae, Thailand	814788.9999962929	1605624.9999993187	47N	Indochina Time	2014-08-19 23:44:00.000
14098526778	true	2014-08-19 20:58:00.000	101.9203447141116	14.505329125208998	radio-transmitter	Ophiophagus hannah	AM006	AM006	King cobra (Ophiophagus hannah), Elapidae, Thailand	814788.9999962929	1605624.9999993187	47N	Indochina Time	2014-08-20 03:58:00.000
14098526779	true	2014-08-20 01:58:00.000	101.91931732364293	14.505450287821425	radio-transmitter	Ophiophagus hannah	AM006	AM006	King cobra (Ophiophagus hannah), Elapidae, Thailand	814677.9999962987	1605636.9999993197	47N	Indochina Time	2014-08-20 08:58:00.000
14098526780	true	2014-08-20 05:42:00.000	101.91931732364293	14.505450287821425	radio-transmitter	Ophiophagus hannah	AM006	AM006	King cobra (Ophiophagus hannah), Elapidae, Thailand	814677.9999962987	1605636.9999993197	47N	Indochina Time	2014-08-20 12:42:00.000
14098526781	true	2014-08-20 16:41:00.000	101.91931732364293	14.505450287821425	radio-transmitter	Ophiophagus hannah	AM006	AM006	King cobra (Ophiophagus hannah), Elapidae, Thailand	814677.9999962987	1605636.9999993197	47N	Indochina Time	2014-08-20 23:41:00.000
14098526782	true	2014-08-20 21:16:00.000	101.91931732364293	14.505450287821425	radio-transmitter	Ophiophagus hannah	AM006	AM006	King cobra (Ophiophagus hannah), Elapidae, Thailand	814677.9999962987	1605636.9999993197	47N	Indochina Time	2014-08-21 04:16:00.000
14098526783	true	2014-08-21 02:28:00.000	101.91931732364293	14.505450287821425	radio-transmitter	Ophiophagus hannah	AM006	AM006	King cobra (Ophiophagus hannah), Elapidae, Thailand	814677.9999962987	1605636.9999993197	47N	Indochina Time	2014-08-21 09:28:00.000
14098526784	true	2014-08-21 05:22:00.000	101.91931732364293	14.505450287821425	radio-transmitter	Ophiophagus hannah	AM006	AM006	King cobra (Ophiophagus hannah), Elapidae, Thailand	814677.9999962987	1605636.9999993197	47N	Indochina Time	2014-08-21 12:22:00.000
14098526785	true	2014-08-21 16:38:00.000	101.91931732364293	14.505450287821425	radio-transmitter	Ophiophagus hannah	AM006	AM006	King cobra (Ophiophagus hannah), Elapidae, Thailand	814677.9999962987	1605636.9999993197	47N	Indochina Time	2014-08-21 23:38:00.000
14098526786	true	2014-08-21 21:14:00.000	101.91931732364293	14.505450287821425	radio-transmitter	Ophiophagus hannah	AM006	AM006	King cobra (Ophiophagus hannah), Elapidae, Thailand	814677.9999962987	1605636.9999993197	47N	Indochina Time	2014-08-22 04:14:00.000
14098526787	true	2014-08-22 01:33:00.000	101.91931732364293	14.505450287821425	radio-transmitter	Ophiophagus hannah	AM006	AM006	King cobra (Ophiophagus hannah), Elapidae, Thailand	814677.9999962987	1605636.9999993197	47N	Indochina Time	2014-08-22 08:33:00.000
14098526788	true	2014-08-22 16:33:00.000	101.91931732364293	14.505450287821425	radio-transmitter	Ophiophagus hannah	AM006	AM006	King cobra (Ophiophagus hannah), Elapidae, Thailand	814677.9999962987	1605636.9999993197	47N	Indochina Time	2014-08-22 23:33:00.000
14098526789	true	2014-08-22 21:14:00.000	101.91931732364293	14.505450287821425	radio-transmitter	Ophiophagus hannah	AM006	AM006	King cobra (Ophiophagus hannah), Elapidae, Thailand	814677.9999962987	1605636.9999993197	47N	Indochina Time	2014-08-23 04:14:00.000
14098526790	true	2014-08-23 03:15:00.000	101.91747473049087	14.504199797125798	radio-transmitter	Ophiophagus hannah	AM006	AM006	King cobra (Ophiophagus hannah), Elapidae, Thailand	814480.9999963111	1605495.999999323	47N	Indochina Time	2014-08-23 10:15:00.000
14098526791	true	2014-08-23 05:30:00.000	101.91747473049087	14.504199797125798	radio-transmitter	Ophiophagus hannah	AM006	AM006	King cobra (Ophiophagus hannah), Elapidae, Thailand	814480.9999963111	1605495.999999323	47N	Indochina Time	2014-08-23 12:30:00.000
14098526792	true	2014-08-23 18:10:00.000	101.9184017092802	14.50631965274501	radio-transmitter	Ophiophagus hannah	AM006	AM006	King cobra (Ophiophagus hannah), Elapidae, Thailand	814577.9999963054	1605731.9999993213	47N	Indochina Time	2014-08-24 01:10:00.000
14098526793	true	2014-08-23 21:28:00.000	101.9184017092802	14.50631965274501	radio-transmitter	Ophiophagus hannah	AM006	AM006	King cobra (Ophiophagus hannah), Elapidae, Thailand	814577.9999963054	1605731.9999993213	47N	Indochina Time	2014-08-24 04:28:00.000
14098526794	true	2014-08-24 03:33:00.000	101.92571416532728	14.505488003300577	radio-transmitter	Ophiophagus hannah	AM006	AM006	King cobra (Ophiophagus hannah), Elapidae, Thailand	815367.9999962584	1605649.9999993106	47N	Indochina Time	2014-08-24 10:33:00.000
14098526795	true	2014-08-24 05:13:00.000	101.92571416532728	14.505488003300577	radio-transmitter	Ophiophagus hannah	AM006	AM006	King cobra (Ophiophagus hannah), Elapidae, Thailand	815367.9999962584	1605649.9999993106	47N	Indochina Time	2014-08-24 12:13:00.000
14098526796	true	2014-08-24 21:15:00.000	101.92923240488591	14.50374623070583	radio-transmitter	Ophiophagus hannah	AM006	AM006	King cobra (Ophiophagus hannah), Elapidae, Thailand	815749.9999962344	1605461.999999306	47N	Indochina Time	2014-08-25 04:15:00.000
14098526797	true	2014-08-25 02:16:00.000	101.92923240488591	14.50374623070583	radio-transmitter	Ophiophagus hannah	AM006	AM006	King cobra (Ophiophagus hannah), Elapidae, Thailand	815749.9999962344	1605461.999999306	47N	Indochina Time	2014-08-25 09:16:00.000
14098526798	true	2014-08-25 07:30:00.000	101.92979100200964	14.505337780196108	radio-transmitter	Ophiophagus hannah	AM006	AM006	King cobra (Ophiophagus hannah), Elapidae, Thailand	815807.9999962314	1605638.9999993045	47N	Indochina Time	2014-08-25 14:30:00.000
14098526799	true	2014-08-25 16:33:00.000	101.92979100200964	14.505337780196108	radio-transmitter	Ophiophagus hannah	AM006	AM006	King cobra (Ophiophagus hannah), Elapidae, Thailand	815807.9999962314	1605638.9999993045	47N	Indochina Time	2014-08-25 23:33:00.000
14098526800	true	2014-08-25 21:07:00.000	101.92979920117762	14.505256396903638	radio-transmitter	Ophiophagus hannah	AM006	AM006	King cobra (Ophiophagus hannah), Elapidae, Thailand	815808.99999623	1605629.9999993052	47N	Indochina Time	2014-08-26 04:07:00.000
14098526801	true	2014-08-26 03:34:00.000	101.93371098095406	14.505948067877073	radio-transmitter	Ophiophagus hannah	AM006	AM006	King cobra (Ophiophagus hannah), Elapidae, Thailand	816229.9999962072	1605711.999999299	47N	Indochina Time	2014-08-26 10:34:00.000
14098526802	true	2014-08-26 07:20:00.000	101.93235375425272	14.507066842864301	radio-transmitter	Ophiophagus hannah	AM006	AM006	King cobra (Ophiophagus hannah), Elapidae, Thailand	816081.9999962172	1605833.999999301	47N	Indochina Time	2014-08-26 14:20:00.000
14098526803	true	2014-08-26 16:49:00.000	101.93069409055252	14.50704242863906	radio-transmitter	Ophiophagus hannah	AM006	AM006	King cobra (Ophiophagus hannah), Elapidae, Thailand	815902.9999962252	1605828.999999304	47N	Indochina Time	2014-08-26 23:49:00.000
14098526804	true	2014-08-26 22:10:00.000	101.92995688418995	14.505263458789962	radio-transmitter	Ophiophagus hannah	AM006	AM006	King cobra (Ophiophagus hannah), Elapidae, Thailand	815825.9999962312	1605630.9999993048	47N	Indochina Time	2014-08-27 05:10:00.000
14098526805	true	2014-08-27 02:15:00.000	101.92995688418995	14.505263458789962	radio-transmitter	Ophiophagus hannah	AM006	AM006	King cobra (Ophiophagus hannah), Elapidae, Thailand	815825.9999962312	1605630.9999993048	47N	Indochina Time	2014-08-27 09:15:00.000
14098526806	true	2014-08-27 16:52:00.000	101.93039452408917	14.506115957065727	radio-transmitter	Ophiophagus hannah	AM006	AM006	King cobra (Ophiophagus hannah), Elapidae, Thailand	815871.9999962299	1605725.9999993034	47N	Indochina Time	2014-08-27 23:52:00.000
14098526807	true	2014-08-27 21:25:00.000	101.93039452408917	14.506115957065727	radio-transmitter	Ophiophagus hannah	AM006	AM006	King cobra (Ophiophagus hannah), Elapidae, Thailand	815871.9999962299	1605725.9999993034	47N	Indochina Time	2014-08-28 04:25:00.000
14098526808	true	2014-08-28 01:48:00.000	101.93039452408917	14.506115957065727	radio-transmitter	Ophiophagus hannah	AM006	AM006	King cobra (Ophiophagus hannah), Elapidae, Thailand	815871.9999962299	1605725.9999993034	47N	Indochina Time	2014-08-28 08:48:00.000
14098526809	true	2014-08-28 05:40:00.000	101.93039452408917	14.506115957065727	radio-transmitter	Ophiophagus hannah	AM006	AM006	King cobra (Ophiophagus hannah), Elapidae, Thailand	815871.9999962299	1605725.9999993034	47N	Indochina Time	2014-08-28 12:40:00.000
14098526810	true	2014-08-28 16:59:00.000	101.93039452408917	14.506115957065727	radio-transmitter	Ophiophagus hannah	AM006	AM006	King cobra (Ophiophagus hannah), Elapidae, Thailand	815871.9999962299	1605725.9999993034	47N	Indochina Time	2014-08-28 23:59:00.000
14098526811	true	2014-08-28 20:55:00.000	101.93039452408917	14.506115957065727	radio-transmitter	Ophiophagus hannah	AM006	AM006	King cobra (Ophiophagus hannah), Elapidae, Thailand	815871.9999962299	1605725.9999993034	47N	Indochina Time	2014-08-29 03:55:00.000
14098526812	true	2014-08-29 16:42:00.000	101.93039452408917	14.506115957065727	radio-transmitter	Ophiophagus hannah	AM006	AM006	King cobra (Ophiophagus hannah), Elapidae, Thailand	815871.9999962299	1605725.9999993034	47N	Indochina Time	2014-08-29 23:42:00.000
14098526813	true	2014-08-29 20:34:00.000	101.93039452408917	14.506115957065727	radio-transmitter	Ophiophagus hannah	AM006	AM006	King cobra (Ophiophagus hannah), Elapidae, Thailand	815871.9999962299	1605725.9999993034	47N	Indochina Time	2014-08-30 03:34:00.000
14098526814	true	2014-08-30 01:41:00.000	101.93039452408917	14.506115957065727	radio-transmitter	Ophiophagus hannah	AM006	AM006	King cobra (Ophiophagus hannah), Elapidae, Thailand	815871.9999962299	1605725.9999993034	47N	Indochina Time	2014-08-30 08:41:00.000
14098526815	true	2014-08-30 16:45:00.000	101.93039452408917	14.506115957065727	radio-transmitter	Ophiophagus hannah	AM006	AM006	King cobra (Ophiophagus hannah), Elapidae, Thailand	815871.9999962299	1605725.9999993034	47N	Indochina Time	2014-08-30 23:45:00.000
14098526816	true	2014-08-30 21:18:00.000	101.93039452408917	14.506115957065727	radio-transmitter	Ophiophagus hannah	AM006	AM006	King cobra (Ophiophagus hannah), Elapidae, Thailand	815871.9999962299	1605725.9999993034	47N	Indochina Time	2014-08-31 04:18:00.000
14098526817	true	2014-08-31 01:55:00.000	101.93039452408917	14.506115957065727	radio-transmitter	Ophiophagus hannah	AM006	AM006	King cobra (Ophiophagus hannah), Elapidae, Thailand	815871.9999962299	1605725.9999993034	47N	Indochina Time	2014-08-31 08:55:00.000
14098526818	true	2014-08-31 06:14:00.000	101.93039452408917	14.506115957065727	radio-transmitter	Ophiophagus hannah	AM006	AM006	King cobra (Ophiophagus hannah), Elapidae, Thailand	815871.9999962299	1605725.9999993034	47N	Indochina Time	2014-08-31 13:14:00.000
14098526819	true	2014-08-31 16:25:00.000	101.93039452408917	14.506115957065727	radio-transmitter	Ophiophagus hannah	AM006	AM006	King cobra (Ophiophagus hannah), Elapidae, Thailand	815871.9999962299	1605725.9999993034	47N	Indochina Time	2014-08-31 23:25:00.000
14098526820	true	2014-08-31 20:45:00.000	101.93039452408917	14.506115957065727	radio-transmitter	Ophiophagus hannah	AM006	AM006	King cobra (Ophiophagus hannah), Elapidae, Thailand	815871.9999962299	1605725.9999993034	47N	Indochina Time	2014-09-01 03:45:00.000
14098526821	true	2014-09-01 01:49:00.000	101.93039452408917	14.506115957065727	radio-transmitter	Ophiophagus hannah	AM006	AM006	King cobra (Ophiophagus hannah), Elapidae, Thailand	815871.9999962299	1605725.9999993034	47N	Indochina Time	2014-09-01 08:49:00.000
14098526822	true	2014-09-01 16:30:00.000	101.93039452408917	14.506115957065727	radio-transmitter	Ophiophagus hannah	AM006	AM006	King cobra (Ophiophagus hannah), Elapidae, Thailand	815871.9999962299	1605725.9999993034	47N	Indochina Time	2014-09-01 23:30:00.000
14098526823	true	2014-09-01 21:11:00.000	101.93039452408917	14.506115957065727	radio-transmitter	Ophiophagus hannah	AM006	AM006	King cobra (Ophiophagus hannah), Elapidae, Thailand	815871.9999962299	1605725.9999993034	47N	Indochina Time	2014-09-02 04:11:00.000
14098526824	true	2014-09-02 02:00:00.000	101.93039452408917	14.506115957065727	radio-transmitter	Ophiophagus hannah	AM006	AM006	King cobra (Ophiophagus hannah), Elapidae, Thailand	815871.9999962299	1605725.9999993034	47N	Indochina Time	2014-09-02 09:00:00.000
14098526825	true	2014-09-02 16:21:00.000	101.93039452408917	14.506115957065727	radio-transmitter	Ophiophagus hannah	AM006	AM006	King cobra (Ophiophagus hannah), Elapidae, Thailand	815871.9999962299	1605725.9999993034	47N	Indochina Time	2014-09-02 23:21:00.000
14098526826	true	2014-09-02 20:59:00.000	101.93039452408917	14.506115957065727	radio-transmitter	Ophiophagus hannah	AM006	AM006	King cobra (Ophiophagus hannah), Elapidae, Thailand	815871.9999962299	1605725.9999993034	47N	Indochina Time	2014-09-03 03:59:00.000
14098526827	true	2014-09-03 01:58:00.000	101.93369707244254	14.505596025698537	radio-transmitter	Ophiophagus hannah	AM006	AM006	King cobra (Ophiophagus hannah), Elapidae, Thailand	816228.9999962059	1605672.9999992987	47N	Indochina Time	2014-09-03 08:58:00.000
14098526828	true	2014-09-03 05:46:00.000	101.93369707244254	14.505596025698537	radio-transmitter	Ophiophagus hannah	AM006	AM006	King cobra (Ophiophagus hannah), Elapidae, Thailand	816228.9999962059	1605672.9999992987	47N	Indochina Time	2014-09-03 12:46:00.000
14098526829	true	2014-09-03 16:23:00.000	101.93369707244254	14.505596025698537	radio-transmitter	Ophiophagus hannah	AM006	AM006	King cobra (Ophiophagus hannah), Elapidae, Thailand	816228.9999962059	1605672.9999992987	47N	Indochina Time	2014-09-03 23:23:00.000
14098526830	true	2014-09-03 21:01:00.000	101.93369707244254	14.505596025698537	radio-transmitter	Ophiophagus hannah	AM006	AM006	King cobra (Ophiophagus hannah), Elapidae, Thailand	816228.9999962059	1605672.9999992987	47N	Indochina Time	2014-09-04 04:01:00.000
14098526831	true	2014-09-04 02:07:00.000	101.93391856370381	14.505521006241628	radio-transmitter	Ophiophagus hannah	AM006	AM006	King cobra (Ophiophagus hannah), Elapidae, Thailand	816252.9999962063	1605664.999999299	47N	Indochina Time	2014-09-04 09:07:00.000
14098526832	true	2014-09-04 16:15:00.000	101.93391856370381	14.505521006241628	radio-transmitter	Ophiophagus hannah	AM006	AM006	King cobra (Ophiophagus hannah), Elapidae, Thailand	816252.9999962063	1605664.999999299	47N	Indochina Time	2014-09-04 23:15:00.000
14098526833	true	2014-09-04 23:16:00.000	101.93391856370381	14.505521006241628	radio-transmitter	Ophiophagus hannah	AM006	AM006	King cobra (Ophiophagus hannah), Elapidae, Thailand	816252.9999962063	1605664.999999299	47N	Indochina Time	2014-09-05 06:16:00.000
14098526834	true	2014-09-16 01:45:00.000	101.93402039776538	14.505510701442367	radio-transmitter	Ophiophagus hannah	AM006	AM006	King cobra (Ophiophagus hannah), Elapidae, Thailand	816263.9999962051	1605663.999999298	47N	Indochina Time	2014-09-16 08:45:00.000
14098526835	true	2014-09-16 05:11:00.000	101.93402039776538	14.505510701442367	radio-transmitter	Ophiophagus hannah	AM006	AM006	King cobra (Ophiophagus hannah), Elapidae, Thailand	816263.9999962051	1605663.999999298	47N	Indochina Time	2014-09-16 12:11:00.000
14098526836	true	2014-09-16 16:22:00.000	101.93402039776538	14.505510701442367	radio-transmitter	Ophiophagus hannah	AM006	AM006	King cobra (Ophiophagus hannah), Elapidae, Thailand	816263.9999962051	1605663.999999298	47N	Indochina Time	2014-09-16 23:22:00.000
14098526837	true	2014-09-16 22:25:00.000	101.93323506672665	14.505005744668896	radio-transmitter	Ophiophagus hannah	AM006	AM006	King cobra (Ophiophagus hannah), Elapidae, Thailand	816179.9999962085	1605606.9999992996	47N	Indochina Time	2014-09-17 05:25:00.000
14098526838	true	2014-09-17 01:50:00.000	101.93323506672665	14.505005744668896	radio-transmitter	Ophiophagus hannah	AM006	AM006	King cobra (Ophiophagus hannah), Elapidae, Thailand	816179.9999962085	1605606.9999992996	47N	Indochina Time	2014-09-17 08:50:00.000
14098526839	true	2014-09-17 05:46:00.000	101.93323506672665	14.505005744668896	radio-transmitter	Ophiophagus hannah	AM006	AM006	King cobra (Ophiophagus hannah), Elapidae, Thailand	816179.9999962085	1605606.9999992996	47N	Indochina Time	2014-09-17 12:46:00.000
14098526840	true	2014-09-17 16:07:00.000	101.93323506672665	14.505005744668896	radio-transmitter	Ophiophagus hannah	AM006	AM006	King cobra (Ophiophagus hannah), Elapidae, Thailand	816179.9999962085	1605606.9999992996	47N	Indochina Time	2014-09-17 23:07:00.000
14098526841	true	2014-09-17 23:59:00.000	101.93323506672665	14.505005744668896	radio-transmitter	Ophiophagus hannah	AM006	AM006	King cobra (Ophiophagus hannah), Elapidae, Thailand	816179.9999962085	1605606.9999992996	47N	Indochina Time	2014-09-18 06:59:00.000
14098526842	true	2014-09-18 02:33:00.000	101.93323506672665	14.505005744668896	radio-transmitter	Ophiophagus hannah	AM006	AM006	King cobra (Ophiophagus hannah), Elapidae, Thailand	816179.9999962085	1605606.9999992996	47N	Indochina Time	2014-09-18 09:33:00.000
14098526843	true	2014-09-18 07:24:00.000	101.93323506672665	14.505005744668896	radio-transmitter	Ophiophagus hannah	AM006	AM006	King cobra (Ophiophagus hannah), Elapidae, Thailand	816179.9999962085	1605606.9999992996	47N	Indochina Time	2014-09-18 14:24:00.000
14098526844	true	2014-09-18 16:37:00.000	101.93323506672665	14.505005744668896	radio-transmitter	Ophiophagus hannah	AM006	AM006	King cobra (Ophiophagus hannah), Elapidae, Thailand	816179.9999962085	1605606.9999992996	47N	Indochina Time	2014-09-18 23:37:00.000
14098526845	true	2014-09-18 20:55:00.000	101.93323506672665	14.505005744668896	radio-transmitter	Ophiophagus hannah	AM006	AM006	King cobra (Ophiophagus hannah), Elapidae, Thailand	816179.9999962085	1605606.9999992996	47N	Indochina Time	2014-09-19 03:55:00.000
14098526846	true	2014-09-19 01:15:00.000	101.93323506672665	14.505005744668896	radio-transmitter	Ophiophagus hannah	AM006	AM006	King cobra (Ophiophagus hannah), Elapidae, Thailand	816179.9999962085	1605606.9999992996	47N	Indochina Time	2014-09-19 08:15:00.000
14098526847	true	2014-09-19 05:51:00.000	101.93323506672665	14.505005744668896	radio-transmitter	Ophiophagus hannah	AM006	AM006	King cobra (Ophiophagus hannah), Elapidae, Thailand	816179.9999962085	1605606.9999992996	47N	Indochina Time	2014-09-19 12:51:00.000
14098526848	true	2014-09-19 16:47:00.000	101.93323506672665	14.505005744668896	radio-transmitter	Ophiophagus hannah	AM006	AM006	King cobra (Ophiophagus hannah), Elapidae, Thailand	816179.9999962085	1605606.9999992996	47N	Indochina Time	2014-09-19 23:47:00.000
14098526849	true	2014-09-19 21:22:00.000	101.93323506672665	14.505005744668896	radio-transmitter	Ophiophagus hannah	AM006	AM006	King cobra (Ophiophagus hannah), Elapidae, Thailand	816179.9999962085	1605606.9999992996	47N	Indochina Time	2014-09-20 04:22:00.000
14098526850	true	2014-09-20 02:56:00.000	101.93323506672665	14.505005744668896	radio-transmitter	Ophiophagus hannah	AM006	AM006	King cobra (Ophiophagus hannah), Elapidae, Thailand	816179.9999962085	1605606.9999992996	47N	Indochina Time	2014-09-20 09:56:00.000
14098526851	true	2014-09-20 06:06:00.000	101.93323506672665	14.505005744668896	radio-transmitter	Ophiophagus hannah	AM006	AM006	King cobra (Ophiophagus hannah), Elapidae, Thailand	816179.9999962085	1605606.9999992996	47N	Indochina Time	2014-09-20 13:06:00.000
14098526852	true	2014-09-20 17:26:00.000	101.93323506672665	14.505005744668896	radio-transmitter	Ophiophagus hannah	AM006	AM006	King cobra (Ophiophagus hannah), Elapidae, Thailand	816179.9999962085	1605606.9999992996	47N	Indochina Time	2014-09-21 00:26:00.000
14098526853	true	2014-09-20 21:46:00.000	101.93323506672665	14.505005744668896	radio-transmitter	Ophiophagus hannah	AM006	AM006	King cobra (Ophiophagus hannah), Elapidae, Thailand	816179.9999962085	1605606.9999992996	47N	Indochina Time	2014-09-21 04:46:00.000
14098526854	true	2014-09-21 02:27:00.000	101.93323506672665	14.505005744668896	radio-transmitter	Ophiophagus hannah	AM006	AM006	King cobra (Ophiophagus hannah), Elapidae, Thailand	816179.9999962085	1605606.9999992996	47N	Indochina Time	2014-09-21 09:27:00.000
14098526855	true	2014-09-21 05:53:00.000	101.93323506672665	14.505005744668896	radio-transmitter	Ophiophagus hannah	AM006	AM006	King cobra (Ophiophagus hannah), Elapidae, Thailand	816179.9999962085	1605606.9999992996	47N	Indochina Time	2014-09-21 12:53:00.000
14098526856	true	2014-09-21 16:39:00.000	101.93323506672665	14.505005744668896	radio-transmitter	Ophiophagus hannah	AM006	AM006	King cobra (Ophiophagus hannah), Elapidae, Thailand	816179.9999962085	1605606.9999992996	47N	Indochina Time	2014-09-21 23:39:00.000
14098526857	true	2014-09-21 21:32:00.000	101.93323506672665	14.505005744668896	radio-transmitter	Ophiophagus hannah	AM006	AM006	King cobra (Ophiophagus hannah), Elapidae, Thailand	816179.9999962085	1605606.9999992996	47N	Indochina Time	2014-09-22 04:32:00.000
14098526858	true	2014-09-22 02:09:00.000	101.93323506672665	14.505005744668896	radio-transmitter	Ophiophagus hannah	AM006	AM006	King cobra (Ophiophagus hannah), Elapidae, Thailand	816179.9999962085	1605606.9999992996	47N	Indochina Time	2014-09-22 09:09:00.000
14098526859	true	2014-09-22 05:43:00.000	101.93323506672665	14.505005744668896	radio-transmitter	Ophiophagus hannah	AM006	AM006	King cobra (Ophiophagus hannah), Elapidae, Thailand	816179.9999962085	1605606.9999992996	47N	Indochina Time	2014-09-22 12:43:00.000
14098526860	true	2014-09-22 17:05:00.000	101.93323506672665	14.505005744668896	radio-transmitter	Ophiophagus hannah	AM006	AM006	King cobra (Ophiophagus hannah), Elapidae, Thailand	816179.9999962085	1605606.9999992996	47N	Indochina Time	2014-09-23 00:05:00.000
14098526861	true	2014-09-22 21:00:00.000	101.93323506672665	14.505005744668896	radio-transmitter	Ophiophagus hannah	AM006	AM006	King cobra (Ophiophagus hannah), Elapidae, Thailand	816179.9999962085	1605606.9999992996	47N	Indochina Time	2014-09-23 04:00:00.000
14098526862	true	2014-09-23 02:05:00.000	101.93323506672665	14.505005744668896	radio-transmitter	Ophiophagus hannah	AM006	AM006	King cobra (Ophiophagus hannah), Elapidae, Thailand	816179.9999962085	1605606.9999992996	47N	Indochina Time	2014-09-23 09:05:00.000
14098526863	true	2014-09-23 05:38:00.000	101.93323506672665	14.505005744668896	radio-transmitter	Ophiophagus hannah	AM006	AM006	King cobra (Ophiophagus hannah), Elapidae, Thailand	816179.9999962085	1605606.9999992996	47N	Indochina Time	2014-09-23 12:38:00.000
14098526864	true	2014-09-23 16:35:00.000	101.93323506672665	14.505005744668896	radio-transmitter	Ophiophagus hannah	AM006	AM006	King cobra (Ophiophagus hannah), Elapidae, Thailand	816179.9999962085	1605606.9999992996	47N	Indochina Time	2014-09-23 23:35:00.000
14098526865	true	2014-09-23 21:02:00.000	101.93323506672665	14.505005744668896	radio-transmitter	Ophiophagus hannah	AM006	AM006	King cobra (Ophiophagus hannah), Elapidae, Thailand	816179.9999962085	1605606.9999992996	47N	Indochina Time	2014-09-24 04:02:00.000
14098526866	true	2014-09-24 02:07:00.000	101.93323506672665	14.505005744668896	radio-transmitter	Ophiophagus hannah	AM006	AM006	King cobra (Ophiophagus hannah), Elapidae, Thailand	816179.9999962085	1605606.9999992996	47N	Indochina Time	2014-09-24 09:07:00.000
14098526867	true	2014-09-24 06:21:00.000	101.93323506672665	14.505005744668896	radio-transmitter	Ophiophagus hannah	AM006	AM006	King cobra (Ophiophagus hannah), Elapidae, Thailand	816179.9999962085	1605606.9999992996	47N	Indochina Time	2014-09-24 13:21:00.000
14098526868	true	2014-09-24 16:52:00.000	101.93323506672665	14.505005744668896	radio-transmitter	Ophiophagus hannah	AM006	AM006	King cobra (Ophiophagus hannah), Elapidae, Thailand	816179.9999962085	1605606.9999992996	47N	Indochina Time	2014-09-24 23:52:00.000
14098526869	true	2014-09-24 21:03:00.000	101.93323506672665	14.505005744668896	radio-transmitter	Ophiophagus hannah	AM006	AM006	King cobra (Ophiophagus hannah), Elapidae, Thailand	816179.9999962085	1605606.9999992996	47N	Indochina Time	2014-09-25 04:03:00.000
14098526870	true	2014-09-25 02:00:00.000	101.93323506672665	14.505005744668896	radio-transmitter	Ophiophagus hannah	AM006	AM006	King cobra (Ophiophagus hannah), Elapidae, Thailand	816179.9999962085	1605606.9999992996	47N	Indochina Time	2014-09-25 09:00:00.000
14098526871	true	2014-09-25 16:46:00.000	101.93323506672665	14.505005744668896	radio-transmitter	Ophiophagus hannah	AM006	AM006	King cobra (Ophiophagus hannah), Elapidae, Thailand	816179.9999962085	1605606.9999992996	47N	Indochina Time	2014-09-25 23:46:00.000
14098526872	true	2014-09-25 20:50:00.000	101.93323506672665	14.505005744668896	radio-transmitter	Ophiophagus hannah	AM006	AM006	King cobra (Ophiophagus hannah), Elapidae, Thailand	816179.9999962085	1605606.9999992996	47N	Indochina Time	2014-09-26 03:50:00.000
14098526873	true	2014-09-26 02:35:00.000	101.93321831408466	14.505141421925899	radio-transmitter	Ophiophagus hannah	AM006	AM006	King cobra (Ophiophagus hannah), Elapidae, Thailand	816177.9999962072	1605621.9999992999	47N	Indochina Time	2014-09-26 09:35:00.000
14098526874	true	2014-09-26 06:02:00.000	101.93321831408466	14.505141421925899	radio-transmitter	Ophiophagus hannah	AM006	AM006	King cobra (Ophiophagus hannah), Elapidae, Thailand	816177.9999962072	1605621.9999992999	47N	Indochina Time	2014-09-26 13:02:00.000
14098526875	true	2014-09-26 17:46:00.000	101.9316606144934	14.504411303745991	radio-transmitter	Ophiophagus hannah	AM006	AM006	King cobra (Ophiophagus hannah), Elapidae, Thailand	816010.9999962194	1605538.9999993017	47N	Indochina Time	2014-09-27 00:46:00.000
14098526876	true	2014-09-26 22:44:00.000	101.92898392176376	14.507406975459473	radio-transmitter	Ophiophagus hannah	AM006	AM006	King cobra (Ophiophagus hannah), Elapidae, Thailand	815717.9999962364	1605866.9999993055	47N	Indochina Time	2014-09-27 05:44:00.000
14098526877	true	2014-09-27 02:02:00.000	101.92898392176376	14.507406975459473	radio-transmitter	Ophiophagus hannah	AM006	AM006	King cobra (Ophiophagus hannah), Elapidae, Thailand	815717.9999962364	1605866.9999993055	47N	Indochina Time	2014-09-27 09:02:00.000
14098526878	true	2014-09-27 05:45:00.000	101.92281098724877	14.508892852005962	radio-transmitter	Ophiophagus hannah	AM006	AM006	King cobra (Ophiophagus hannah), Elapidae, Thailand	815049.9999962809	1606022.999999315	47N	Indochina Time	2014-09-27 12:45:00.000
14098526879	true	2014-09-27 16:30:00.000	101.92281098724877	14.508892852005962	radio-transmitter	Ophiophagus hannah	AM006	AM006	King cobra (Ophiophagus hannah), Elapidae, Thailand	815049.9999962809	1606022.999999315	47N	Indochina Time	2014-09-27 23:30:00.000
14098526880	true	2014-09-27 20:37:00.000	101.92281098724877	14.508892852005962	radio-transmitter	Ophiophagus hannah	AM006	AM006	King cobra (Ophiophagus hannah), Elapidae, Thailand	815049.9999962809	1606022.999999315	47N	Indochina Time	2014-09-28 03:37:00.000
14098526881	true	2014-09-27 22:34:00.000	101.91971245978863	14.507305814305132	radio-transmitter	Ophiophagus hannah	AM006	AM006	King cobra (Ophiophagus hannah), Elapidae, Thailand	814717.9999962988	1605842.9999993197	47N	Indochina Time	2014-09-28 05:34:00.000
14098526882	true	2014-09-28 03:35:00.000	101.91971245978863	14.507305814305132	radio-transmitter	Ophiophagus hannah	AM006	AM006	King cobra (Ophiophagus hannah), Elapidae, Thailand	814717.9999962988	1605842.9999993197	47N	Indochina Time	2014-09-28 10:35:00.000
14098526883	true	2014-09-28 06:44:00.000	101.91971245978863	14.507305814305132	radio-transmitter	Ophiophagus hannah	AM006	AM006	King cobra (Ophiophagus hannah), Elapidae, Thailand	814717.9999962988	1605842.9999993197	47N	Indochina Time	2014-09-28 13:44:00.000
14098526884	true	2014-09-28 16:14:00.000	101.91971245978863	14.507305814305132	radio-transmitter	Ophiophagus hannah	AM006	AM006	King cobra (Ophiophagus hannah), Elapidae, Thailand	814717.9999962988	1605842.9999993197	47N	Indochina Time	2014-09-28 23:14:00.000
14098526885	true	2014-09-29 01:02:00.000	101.92007328874132	14.50583825552288	radio-transmitter	Ophiophagus hannah	AM006	AM006	King cobra (Ophiophagus hannah), Elapidae, Thailand	814758.9999962954	1605680.99999932	47N	Indochina Time	2014-09-29 08:02:00.000
14098526886	true	2014-09-29 03:50:00.000	101.92007328874132	14.50583825552288	radio-transmitter	Ophiophagus hannah	AM006	AM006	King cobra (Ophiophagus hannah), Elapidae, Thailand	814758.9999962954	1605680.99999932	47N	Indochina Time	2014-09-29 10:50:00.000
14098526887	true	2014-09-29 05:53:00.000	101.92007328874132	14.50583825552288	radio-transmitter	Ophiophagus hannah	AM006	AM006	King cobra (Ophiophagus hannah), Elapidae, Thailand	814758.9999962954	1605680.99999932	47N	Indochina Time	2014-09-29 12:53:00.000
14098526888	true	2014-09-29 17:45:00.000	101.91963446809572	14.505599872804689	radio-transmitter	Ophiophagus hannah	AM006	AM006	King cobra (Ophiophagus hannah), Elapidae, Thailand	814711.9999962995	1605653.9999993201	47N	Indochina Time	2014-09-30 00:45:00.000
14098526889	true	2014-09-29 21:16:00.000	101.91963446809572	14.505599872804689	radio-transmitter	Ophiophagus hannah	AM006	AM006	King cobra (Ophiophagus hannah), Elapidae, Thailand	814711.9999962995	1605653.9999993201	47N	Indochina Time	2014-09-30 04:16:00.000
14098526890	true	2014-09-29 23:28:00.000	101.91963446809572	14.505599872804689	radio-transmitter	Ophiophagus hannah	AM006	AM006	King cobra (Ophiophagus hannah), Elapidae, Thailand	814711.9999962995	1605653.9999993201	47N	Indochina Time	2014-09-30 06:28:00.000
14098526891	true	2014-09-30 02:04:00.000	101.91963446809572	14.505599872804689	radio-transmitter	Ophiophagus hannah	AM006	AM006	King cobra (Ophiophagus hannah), Elapidae, Thailand	814711.9999962995	1605653.9999993201	47N	Indochina Time	2014-09-30 09:04:00.000
14098526892	true	2014-09-30 06:30:00.000	101.91963446809572	14.505599872804689	radio-transmitter	Ophiophagus hannah	AM006	AM006	King cobra (Ophiophagus hannah), Elapidae, Thailand	814711.9999962995	1605653.9999993201	47N	Indochina Time	2014-09-30 13:30:00.000
14098526893	true	2014-09-30 17:06:00.000	101.91963446809572	14.505599872804689	radio-transmitter	Ophiophagus hannah	AM006	AM006	King cobra (Ophiophagus hannah), Elapidae, Thailand	814711.9999962995	1605653.9999993201	47N	Indochina Time	2014-10-01 00:06:00.000
14098526894	true	2014-09-30 21:42:00.000	101.91963446809572	14.505599872804689	radio-transmitter	Ophiophagus hannah	AM006	AM006	King cobra (Ophiophagus hannah), Elapidae, Thailand	814711.9999962995	1605653.9999993201	47N	Indochina Time	2014-10-01 04:42:00.000
14098526895	true	2014-10-01 00:51:00.000	101.91963446809572	14.505599872804689	radio-transmitter	Ophiophagus hannah	AM006	AM006	King cobra (Ophiophagus hannah), Elapidae, Thailand	814711.9999962995	1605653.9999993201	47N	Indochina Time	2014-10-01 07:51:00.000
14098526896	true	2014-10-01 06:00:00.000	101.91963446809572	14.505599872804689	radio-transmitter	Ophiophagus hannah	AM006	AM006	King cobra (Ophiophagus hannah), Elapidae, Thailand	814711.9999962995	1605653.9999993201	47N	Indochina Time	2014-10-01 13:00:00.000
14098526897	true	2014-10-01 17:46:00.000	101.92405524220511	14.514693466475807	radio-transmitter	Ophiophagus hannah	AM006	AM006	King cobra (Ophiophagus hannah), Elapidae, Thailand	815175.9999962738	1606666.9999993127	47N	Indochina Time	2014-10-02 00:46:00.000
14098526898	true	2014-10-01 21:27:00.000	101.92405524220511	14.514693466475807	radio-transmitter	Ophiophagus hannah	AM006	AM006	King cobra (Ophiophagus hannah), Elapidae, Thailand	815175.9999962738	1606666.9999993127	47N	Indochina Time	2014-10-02 04:27:00.000
14098526899	true	2014-10-02 02:55:00.000	101.92360021972281	14.515340359594468	radio-transmitter	Ophiophagus hannah	AM006	AM006	King cobra (Ophiophagus hannah), Elapidae, Thailand	815125.9999962784	1606737.9999993131	47N	Indochina Time	2014-10-02 09:55:00.000
14098526900	true	2014-10-02 06:30:00.000	101.92360021972281	14.515340359594468	radio-transmitter	Ophiophagus hannah	AM006	AM006	King cobra (Ophiophagus hannah), Elapidae, Thailand	815125.9999962784	1606737.9999993131	47N	Indochina Time	2014-10-02 13:30:00.000
14098526901	true	2014-10-02 16:47:00.000	101.92360021972281	14.515340359594468	radio-transmitter	Ophiophagus hannah	AM006	AM006	King cobra (Ophiophagus hannah), Elapidae, Thailand	815125.9999962784	1606737.9999993131	47N	Indochina Time	2014-10-02 23:47:00.000
14098526902	true	2014-10-02 21:34:00.000	101.92360021972281	14.515340359594468	radio-transmitter	Ophiophagus hannah	AM006	AM006	King cobra (Ophiophagus hannah), Elapidae, Thailand	815125.9999962784	1606737.9999993131	47N	Indochina Time	2014-10-03 04:34:00.000
14098526903	true	2014-10-03 03:25:00.000	101.92360021972281	14.515340359594468	radio-transmitter	Ophiophagus hannah	AM006	AM006	King cobra (Ophiophagus hannah), Elapidae, Thailand	815125.9999962784	1606737.9999993131	47N	Indochina Time	2014-10-03 10:25:00.000
14098526904	true	2014-10-03 06:02:00.000	101.92360021972281	14.515340359594468	radio-transmitter	Ophiophagus hannah	AM006	AM006	King cobra (Ophiophagus hannah), Elapidae, Thailand	815125.9999962784	1606737.9999993131	47N	Indochina Time	2014-10-03 13:02:00.000
14098526905	true	2014-10-03 17:32:00.000	101.92360021972281	14.515340359594468	radio-transmitter	Ophiophagus hannah	AM006	AM006	King cobra (Ophiophagus hannah), Elapidae, Thailand	815125.9999962784	1606737.9999993131	47N	Indochina Time	2014-10-04 00:32:00.000
14098526906	true	2014-10-04 00:04:00.000	101.93028417783609	14.514633761016668	radio-transmitter	Ophiophagus hannah	AM006	AM006	King cobra (Ophiophagus hannah), Elapidae, Thailand	815847.9999962354	1606668.9999993031	47N	Indochina Time	2014-10-04 07:04:00.000
14098526907	true	2014-10-04 03:58:00.000	101.93028417783609	14.514633761016668	radio-transmitter	Ophiophagus hannah	AM006	AM006	King cobra (Ophiophagus hannah), Elapidae, Thailand	815847.9999962354	1606668.9999993031	47N	Indochina Time	2014-10-04 10:58:00.000
14098526908	true	2014-10-04 05:50:00.000	101.93028417783609	14.514633761016668	radio-transmitter	Ophiophagus hannah	AM006	AM006	King cobra (Ophiophagus hannah), Elapidae, Thailand	815847.9999962354	1606668.9999993031	47N	Indochina Time	2014-10-04 12:50:00.000
14098526909	true	2014-10-04 16:37:00.000	101.93028417783609	14.514633761016668	radio-transmitter	Ophiophagus hannah	AM006	AM006	King cobra (Ophiophagus hannah), Elapidae, Thailand	815847.9999962354	1606668.9999993031	47N	Indochina Time	2014-10-04 23:37:00.000
14098526910	true	2014-10-04 21:21:00.000	101.93028417783609	14.514633761016668	radio-transmitter	Ophiophagus hannah	AM006	AM006	King cobra (Ophiophagus hannah), Elapidae, Thailand	815847.9999962354	1606668.9999993031	47N	Indochina Time	2014-10-05 04:21:00.000
14098526911	true	2014-10-05 04:17:00.000	101.9380627259017	14.513985514043908	radio-transmitter	Ophiophagus hannah	AM006	AM006	King cobra (Ophiophagus hannah), Elapidae, Thailand	816687.9999961836	1606607.9999992917	47N	Indochina Time	2014-10-05 11:17:00.000
14098526912	true	2014-10-05 06:03:00.000	101.9380627259017	14.513985514043908	radio-transmitter	Ophiophagus hannah	AM006	AM006	King cobra (Ophiophagus hannah), Elapidae, Thailand	816687.9999961836	1606607.9999992917	47N	Indochina Time	2014-10-05 13:03:00.000
14098526913	true	2014-10-05 16:31:00.000	101.9380627259017	14.513985514043908	radio-transmitter	Ophiophagus hannah	AM006	AM006	King cobra (Ophiophagus hannah), Elapidae, Thailand	816687.9999961836	1606607.9999992917	47N	Indochina Time	2014-10-05 23:31:00.000
14098526914	true	2014-10-05 21:51:00.000	101.9380627259017	14.513985514043908	radio-transmitter	Ophiophagus hannah	AM006	AM006	King cobra (Ophiophagus hannah), Elapidae, Thailand	816687.9999961836	1606607.9999992917	47N	Indochina Time	2014-10-06 04:51:00.000
14098526915	true	2014-10-06 02:00:00.000	101.9380627259017	14.513985514043908	radio-transmitter	Ophiophagus hannah	AM006	AM006	King cobra (Ophiophagus hannah), Elapidae, Thailand	816687.9999961836	1606607.9999992917	47N	Indochina Time	2014-10-06 09:00:00.000
14098526916	true	2014-10-06 16:30:00.000	101.9380627259017	14.513985514043908	radio-transmitter	Ophiophagus hannah	AM006	AM006	King cobra (Ophiophagus hannah), Elapidae, Thailand	816687.9999961836	1606607.9999992917	47N	Indochina Time	2014-10-06 23:30:00.000
14098526917	true	2014-10-06 22:13:00.000	101.9408374374399	14.509995093705664	radio-transmitter	Ophiophagus hannah	AM006	AM006	King cobra (Ophiophagus hannah), Elapidae, Thailand	816992.999996162	1606169.9999992882	47N	Indochina Time	2014-10-07 05:13:00.000
14098526918	true	2014-10-07 03:08:00.000	101.9408374374399	14.509995093705664	radio-transmitter	Ophiophagus hannah	AM006	AM006	King cobra (Ophiophagus hannah), Elapidae, Thailand	816992.999996162	1606169.9999992882	47N	Indochina Time	2014-10-07 10:08:00.000
14098526919	true	2014-10-07 04:59:00.000	101.94055198398691	14.509438742868836	radio-transmitter	Ophiophagus hannah	AM006	AM006	King cobra (Ophiophagus hannah), Elapidae, Thailand	816962.9999961625	1606107.9999992885	47N	Indochina Time	2014-10-07 11:59:00.000
14098526920	true	2014-10-07 17:15:00.000	101.93975807373374	14.508988107566791	radio-transmitter	Ophiophagus hannah	AM006	AM006	King cobra (Ophiophagus hannah), Elapidae, Thailand	816877.9999961706	1606056.9999992896	47N	Indochina Time	2014-10-08 00:15:00.000
14098526921	true	2014-10-07 22:10:00.000	101.93975807373374	14.508988107566791	radio-transmitter	Ophiophagus hannah	AM006	AM006	King cobra (Ophiophagus hannah), Elapidae, Thailand	816877.9999961706	1606056.9999992896	47N	Indochina Time	2014-10-08 05:10:00.000
14098526922	true	2014-10-08 05:20:00.000	101.93975807373374	14.508988107566791	radio-transmitter	Ophiophagus hannah	AM006	AM006	King cobra (Ophiophagus hannah), Elapidae, Thailand	816877.9999961706	1606056.9999992896	47N	Indochina Time	2014-10-08 12:20:00.000
14098526923	true	2014-10-08 16:20:00.000	101.93975807373374	14.508988107566791	radio-transmitter	Ophiophagus hannah	AM006	AM006	King cobra (Ophiophagus hannah), Elapidae, Thailand	816877.9999961706	1606056.9999992896	47N	Indochina Time	2014-10-08 23:20:00.000
14098526924	true	2014-10-08 20:55:00.000	101.93975807373374	14.508988107566791	radio-transmitter	Ophiophagus hannah	AM006	AM006	King cobra (Ophiophagus hannah), Elapidae, Thailand	816877.9999961706	1606056.9999992896	47N	Indochina Time	2014-10-09 03:55:00.000
14098526925	true	2014-10-09 06:50:00.000	101.93975807373374	14.508988107566791	radio-transmitter	Ophiophagus hannah	AM006	AM006	King cobra (Ophiophagus hannah), Elapidae, Thailand	816877.9999961706	1606056.9999992896	47N	Indochina Time	2014-10-09 13:50:00.000
14098526926	true	2014-10-09 16:44:00.000	101.94021259061995	14.50900950349746	radio-transmitter	Ophiophagus hannah	AM006	AM006	King cobra (Ophiophagus hannah), Elapidae, Thailand	816926.9999961678	1606059.9999992894	47N	Indochina Time	2014-10-09 23:44:00.000
14098526927	true	2014-10-09 20:53:00.000	101.94063882463533	14.50899512861706	radio-transmitter	Ophiophagus hannah	AM006	AM006	King cobra (Ophiophagus hannah), Elapidae, Thailand	816972.9999961627	1606058.9999992887	47N	Indochina Time	2014-10-10 03:53:00.000
14098526928	true	2014-10-10 02:30:00.000	101.94063882463533	14.50899512861706	radio-transmitter	Ophiophagus hannah	AM006	AM006	King cobra (Ophiophagus hannah), Elapidae, Thailand	816972.9999961627	1606058.9999992887	47N	Indochina Time	2014-10-10 09:30:00.000
14098526929	true	2014-10-10 06:45:00.000	101.94063882463533	14.50899512861706	radio-transmitter	Ophiophagus hannah	AM006	AM006	King cobra (Ophiophagus hannah), Elapidae, Thailand	816972.9999961627	1606058.9999992887	47N	Indochina Time	2014-10-10 13:45:00.000
14098526930	true	2014-10-10 17:12:00.000	101.94063882463533	14.50899512861706	radio-transmitter	Ophiophagus hannah	AM006	AM006	King cobra (Ophiophagus hannah), Elapidae, Thailand	816972.9999961627	1606058.9999992887	47N	Indochina Time	2014-10-11 00:12:00.000
14098526931	true	2014-10-10 21:47:00.000	101.94063882463533	14.50899512861706	radio-transmitter	Ophiophagus hannah	AM006	AM006	King cobra (Ophiophagus hannah), Elapidae, Thailand	816972.9999961627	1606058.9999992887	47N	Indochina Time	2014-10-11 04:47:00.000
14098526932	true	2014-10-11 02:22:00.000	101.94063882463533	14.50899512861706	radio-transmitter	Ophiophagus hannah	AM006	AM006	King cobra (Ophiophagus hannah), Elapidae, Thailand	816972.9999961627	1606058.9999992887	47N	Indochina Time	2014-10-11 09:22:00.000
14098526933	true	2014-10-11 18:14:00.000	101.94063882463533	14.50899512861706	radio-transmitter	Ophiophagus hannah	AM006	AM006	King cobra (Ophiophagus hannah), Elapidae, Thailand	816972.9999961627	1606058.9999992887	47N	Indochina Time	2014-10-12 01:14:00.000
14098526934	true	2014-10-11 22:09:00.000	101.94063882463533	14.50899512861706	radio-transmitter	Ophiophagus hannah	AM006	AM006	King cobra (Ophiophagus hannah), Elapidae, Thailand	816972.9999961627	1606058.9999992887	47N	Indochina Time	2014-10-12 05:09:00.000
14098526935	true	2014-10-12 03:03:00.000	101.94063882463533	14.50899512861706	radio-transmitter	Ophiophagus hannah	AM006	AM006	King cobra (Ophiophagus hannah), Elapidae, Thailand	816972.9999961627	1606058.9999992887	47N	Indochina Time	2014-10-12 10:03:00.000
14098526936	true	2014-10-12 16:51:00.000	101.94063882463533	14.50899512861706	radio-transmitter	Ophiophagus hannah	AM006	AM006	King cobra (Ophiophagus hannah), Elapidae, Thailand	816972.9999961627	1606058.9999992887	47N	Indochina Time	2014-10-12 23:51:00.000
14098526937	true	2014-10-12 21:48:00.000	101.94063882463533	14.50899512861706	radio-transmitter	Ophiophagus hannah	AM006	AM006	King cobra (Ophiophagus hannah), Elapidae, Thailand	816972.9999961627	1606058.9999992887	47N	Indochina Time	2014-10-13 04:48:00.000
14098526938	true	2014-10-13 04:18:00.000	101.94226273043252	14.504910758030203	radio-transmitter	Ophiophagus hannah	AM006	AM006	King cobra (Ophiophagus hannah), Elapidae, Thailand	817153.9999961513	1605608.9999992864	47N	Indochina Time	2014-10-13 11:18:00.000
14098526939	true	2014-10-13 17:16:00.000	101.94322532698345	14.504799341152784	radio-transmitter	Ophiophagus hannah	AM006	AM006	King cobra (Ophiophagus hannah), Elapidae, Thailand	817257.9999961432	1605597.9999992847	47N	Indochina Time	2014-10-14 00:16:00.000
14098526940	true	2014-10-13 22:37:00.000	101.94322699793115	14.504925755801922	radio-transmitter	Ophiophagus hannah	AM006	AM006	King cobra (Ophiophagus hannah), Elapidae, Thailand	817257.9999961443	1605611.9999992845	47N	Indochina Time	2014-10-14 05:37:00.000
14098526941	true	2014-10-14 03:31:00.000	101.94347402073448	14.50467881649277	radio-transmitter	Ophiophagus hannah	AM006	AM006	King cobra (Ophiophagus hannah), Elapidae, Thailand	817284.9999961413	1605584.9999992843	47N	Indochina Time	2014-10-14 10:31:00.000
14098526942	true	2014-10-14 17:09:00.000	101.94347402073448	14.50467881649277	radio-transmitter	Ophiophagus hannah	AM006	AM006	King cobra (Ophiophagus hannah), Elapidae, Thailand	817284.9999961413	1605584.9999992843	47N	Indochina Time	2014-10-15 00:09:00.000
14098526943	true	2014-10-14 23:14:00.000	101.94347402073448	14.50467881649277	radio-transmitter	Ophiophagus hannah	AM006	AM006	King cobra (Ophiophagus hannah), Elapidae, Thailand	817284.9999961413	1605584.9999992843	47N	Indochina Time	2014-10-15 06:14:00.000
14098526944	true	2014-10-15 06:11:00.000	101.94347402073448	14.50467881649277	radio-transmitter	Ophiophagus hannah	AM006	AM006	King cobra (Ophiophagus hannah), Elapidae, Thailand	817284.9999961413	1605584.9999992843	47N	Indochina Time	2014-10-15 13:11:00.000
14098526945	true	2014-10-15 16:16:00.000	101.94347402073448	14.50467881649277	radio-transmitter	Ophiophagus hannah	AM006	AM006	King cobra (Ophiophagus hannah), Elapidae, Thailand	817284.9999961413	1605584.9999992843	47N	Indochina Time	2014-10-15 23:16:00.000
14098526946	true	2014-10-15 23:20:00.000	101.94347402073448	14.50467881649277	radio-transmitter	Ophiophagus hannah	AM006	AM006	King cobra (Ophiophagus hannah), Elapidae, Thailand	817284.9999961413	1605584.9999992843	47N	Indochina Time	2014-10-16 06:20:00.000
14098526947	true	2014-10-16 17:02:00.000	101.94347402073448	14.50467881649277	radio-transmitter	Ophiophagus hannah	AM006	AM006	King cobra (Ophiophagus hannah), Elapidae, Thailand	817284.9999961413	1605584.9999992843	47N	Indochina Time	2014-10-17 00:02:00.000
14098526948	true	2014-10-16 22:10:00.000	101.94347402073448	14.50467881649277	radio-transmitter	Ophiophagus hannah	AM006	AM006	King cobra (Ophiophagus hannah), Elapidae, Thailand	817284.9999961413	1605584.9999992843	47N	Indochina Time	2014-10-17 05:10:00.000
14098526949	true	2014-10-17 01:11:00.000	101.94347402073448	14.50467881649277	radio-transmitter	Ophiophagus hannah	AM006	AM006	King cobra (Ophiophagus hannah), Elapidae, Thailand	817284.9999961413	1605584.9999992843	47N	Indochina Time	2014-10-17 08:11:00.000
14098526950	true	2014-10-17 06:30:00.000	101.9421425957623	14.507043609555186	radio-transmitter	Ophiophagus hannah	AM006	AM006	King cobra (Ophiophagus hannah), Elapidae, Thailand	817137.9999961519	1605844.9999992861	47N	Indochina Time	2014-10-17 13:30:00.000
14098526951	true	2014-10-17 17:57:00.000	101.94376229436413	14.504747448315804	radio-transmitter	Ophiophagus hannah	AM006	AM006	King cobra (Ophiophagus hannah), Elapidae, Thailand	817315.9999961399	1605592.999999284	47N	Indochina Time	2014-10-18 00:57:00.000
14098526952	true	2014-10-17 23:51:00.000	101.94369932590254	14.504892736225862	radio-transmitter	Ophiophagus hannah	AM006	AM006	King cobra (Ophiophagus hannah), Elapidae, Thailand	817308.9999961408	1605608.9999992838	47N	Indochina Time	2014-10-18 06:51:00.000
14098526953	true	2014-10-18 03:50:00.000	101.94369932590254	14.504892736225862	radio-transmitter	Ophiophagus hannah	AM006	AM006	King cobra (Ophiophagus hannah), Elapidae, Thailand	817308.9999961408	1605608.9999992838	47N	Indochina Time	2014-10-18 10:50:00.000
14098526954	true	2014-10-18 06:09:00.000	101.94369932590254	14.504892736225862	radio-transmitter	Ophiophagus hannah	AM006	AM006	King cobra (Ophiophagus hannah), Elapidae, Thailand	817308.9999961408	1605608.9999992838	47N	Indochina Time	2014-10-18 13:09:00.000
14098526955	true	2014-10-18 16:30:00.000	101.94369932590254	14.504892736225862	radio-transmitter	Ophiophagus hannah	AM006	AM006	King cobra (Ophiophagus hannah), Elapidae, Thailand	817308.9999961408	1605608.9999992838	47N	Indochina Time	2014-10-18 23:30:00.000
14098526956	true	2014-10-18 22:13:00.000	101.94369932590254	14.504892736225862	radio-transmitter	Ophiophagus hannah	AM006	AM006	King cobra (Ophiophagus hannah), Elapidae, Thailand	817308.9999961408	1605608.9999992838	47N	Indochina Time	2014-10-19 05:13:00.000
14098526957	true	2014-10-19 02:22:00.000	101.94369932590254	14.504892736225862	radio-transmitter	Ophiophagus hannah	AM006	AM006	King cobra (Ophiophagus hannah), Elapidae, Thailand	817308.9999961408	1605608.9999992838	47N	Indochina Time	2014-10-19 09:22:00.000
14098526958	true	2014-10-19 06:32:00.000	101.94369932590254	14.504892736225862	radio-transmitter	Ophiophagus hannah	AM006	AM006	King cobra (Ophiophagus hannah), Elapidae, Thailand	817308.9999961408	1605608.9999992838	47N	Indochina Time	2014-10-19 13:32:00.000
14098526959	true	2014-10-19 17:05:00.000	101.94369932590254	14.504892736225862	radio-transmitter	Ophiophagus hannah	AM006	AM006	King cobra (Ophiophagus hannah), Elapidae, Thailand	817308.9999961408	1605608.9999992838	47N	Indochina Time	2014-10-20 00:05:00.000
14098526960	true	2014-10-19 21:15:00.000	101.94369932590254	14.504892736225862	radio-transmitter	Ophiophagus hannah	AM006	AM006	King cobra (Ophiophagus hannah), Elapidae, Thailand	817308.9999961408	1605608.9999992838	47N	Indochina Time	2014-10-20 04:15:00.000
14098526961	true	2014-10-20 03:13:00.000	101.94369932590254	14.504892736225862	radio-transmitter	Ophiophagus hannah	AM006	AM006	King cobra (Ophiophagus hannah), Elapidae, Thailand	817308.9999961408	1605608.9999992838	47N	Indochina Time	2014-10-20 10:13:00.000
14098526962	true	2014-10-20 06:13:00.000	101.94369932590254	14.504892736225862	radio-transmitter	Ophiophagus hannah	AM006	AM006	King cobra (Ophiophagus hannah), Elapidae, Thailand	817308.9999961408	1605608.9999992838	47N	Indochina Time	2014-10-20 13:13:00.000
14098526963	true	2014-10-20 16:48:00.000	101.94369932590254	14.504892736225862	radio-transmitter	Ophiophagus hannah	AM006	AM006	King cobra (Ophiophagus hannah), Elapidae, Thailand	817308.9999961408	1605608.9999992838	47N	Indochina Time	2014-10-20 23:48:00.000
14098526964	true	2014-10-20 21:30:00.000	101.94369932590254	14.504892736225862	radio-transmitter	Ophiophagus hannah	AM006	AM006	King cobra (Ophiophagus hannah), Elapidae, Thailand	817308.9999961408	1605608.9999992838	47N	Indochina Time	2014-10-21 04:30:00.000
14098526965	true	2014-10-21 02:40:00.000	101.94369932590254	14.504892736225862	radio-transmitter	Ophiophagus hannah	AM006	AM006	King cobra (Ophiophagus hannah), Elapidae, Thailand	817308.9999961408	1605608.9999992838	47N	Indochina Time	2014-10-21 09:40:00.000
14098526966	true	2014-10-21 07:20:00.000	101.94369932590254	14.504892736225862	radio-transmitter	Ophiophagus hannah	AM006	AM006	King cobra (Ophiophagus hannah), Elapidae, Thailand	817308.9999961408	1605608.9999992838	47N	Indochina Time	2014-10-21 14:20:00.000
14098526967	true	2014-10-21 17:02:00.000	101.94369932590254	14.504892736225862	radio-transmitter	Ophiophagus hannah	AM006	AM006	King cobra (Ophiophagus hannah), Elapidae, Thailand	817308.9999961408	1605608.9999992838	47N	Indochina Time	2014-10-22 00:02:00.000
14098526968	true	2014-10-21 22:39:00.000	101.94369932590254	14.504892736225862	radio-transmitter	Ophiophagus hannah	AM006	AM006	King cobra (Ophiophagus hannah), Elapidae, Thailand	817308.9999961408	1605608.9999992838	47N	Indochina Time	2014-10-22 05:39:00.000
14098526969	true	2014-10-22 02:18:00.000	101.94369932590254	14.504892736225862	radio-transmitter	Ophiophagus hannah	AM006	AM006	King cobra (Ophiophagus hannah), Elapidae, Thailand	817308.9999961408	1605608.9999992838	47N	Indochina Time	2014-10-22 09:18:00.000
14098526970	true	2014-10-22 05:59:00.000	101.94369932590254	14.504892736225862	radio-transmitter	Ophiophagus hannah	AM006	AM006	King cobra (Ophiophagus hannah), Elapidae, Thailand	817308.9999961408	1605608.9999992838	47N	Indochina Time	2014-10-22 12:59:00.000
14098526971	true	2014-10-22 17:18:00.000	101.94369932590254	14.504892736225862	radio-transmitter	Ophiophagus hannah	AM006	AM006	King cobra (Ophiophagus hannah), Elapidae, Thailand	817308.9999961408	1605608.9999992838	47N	Indochina Time	2014-10-23 00:18:00.000
14098526972	true	2014-10-22 23:37:00.000	101.94369932590254	14.504892736225862	radio-transmitter	Ophiophagus hannah	AM006	AM006	King cobra (Ophiophagus hannah), Elapidae, Thailand	817308.9999961408	1605608.9999992838	47N	Indochina Time	2014-10-23 06:37:00.000
14098526973	true	2014-10-23 02:57:00.000	101.94369932590254	14.504892736225862	radio-transmitter	Ophiophagus hannah	AM006	AM006	King cobra (Ophiophagus hannah), Elapidae, Thailand	817308.9999961408	1605608.9999992838	47N	Indochina Time	2014-10-23 09:57:00.000
14098526974	true	2014-10-23 20:15:00.000	101.94369932590254	14.504892736225862	radio-transmitter	Ophiophagus hannah	AM006	AM006	King cobra (Ophiophagus hannah), Elapidae, Thailand	817308.9999961408	1605608.9999992838	47N	Indochina Time	2014-10-24 03:15:00.000
14098526975	true	2014-10-23 21:13:00.000	101.94369932590254	14.504892736225862	radio-transmitter	Ophiophagus hannah	AM006	AM006	King cobra (Ophiophagus hannah), Elapidae, Thailand	817308.9999961408	1605608.9999992838	47N	Indochina Time	2014-10-24 04:13:00.000
14098526976	true	2014-10-24 02:31:00.000	101.94369932590254	14.504892736225862	radio-transmitter	Ophiophagus hannah	AM006	AM006	King cobra (Ophiophagus hannah), Elapidae, Thailand	817308.9999961408	1605608.9999992838	47N	Indochina Time	2014-10-24 09:31:00.000
14098526977	true	2014-10-24 06:19:00.000	101.94369932590254	14.504892736225862	radio-transmitter	Ophiophagus hannah	AM006	AM006	King cobra (Ophiophagus hannah), Elapidae, Thailand	817308.9999961408	1605608.9999992838	47N	Indochina Time	2014-10-24 13:19:00.000
14098526978	true	2014-10-24 16:58:00.000	101.94369932590254	14.504892736225862	radio-transmitter	Ophiophagus hannah	AM006	AM006	King cobra (Ophiophagus hannah), Elapidae, Thailand	817308.9999961408	1605608.9999992838	47N	Indochina Time	2014-10-24 23:58:00.000
14098526979	true	2014-10-24 21:37:00.000	101.9408933814584	14.507212804232129	radio-transmitter	Ophiophagus hannah	AM006	AM006	King cobra (Ophiophagus hannah), Elapidae, Thailand	817002.9999961598	1605861.9999992878	47N	Indochina Time	2014-10-25 04:37:00.000
14098526980	true	2014-10-25 02:54:00.000	101.9408933814584	14.507212804232129	radio-transmitter	Ophiophagus hannah	AM006	AM006	King cobra (Ophiophagus hannah), Elapidae, Thailand	817002.9999961598	1605861.9999992878	47N	Indochina Time	2014-10-25 09:54:00.000
14098526981	true	2014-10-25 05:58:00.000	101.9408933814584	14.507212804232129	radio-transmitter	Ophiophagus hannah	AM006	AM006	King cobra (Ophiophagus hannah), Elapidae, Thailand	817002.9999961598	1605861.9999992878	47N	Indochina Time	2014-10-25 12:58:00.000
14098526982	true	2014-10-25 17:30:00.000	101.9408933814584	14.507212804232129	radio-transmitter	Ophiophagus hannah	AM006	AM006	King cobra (Ophiophagus hannah), Elapidae, Thailand	817002.9999961598	1605861.9999992878	47N	Indochina Time	2014-10-26 00:30:00.000
14098526983	true	2014-10-25 21:17:00.000	101.94099974817328	14.50754562240967	radio-transmitter	Ophiophagus hannah	AM006	AM006	King cobra (Ophiophagus hannah), Elapidae, Thailand	817013.9999961598	1605898.9999992875	47N	Indochina Time	2014-10-26 04:17:00.000
14098526984	true	2014-10-26 01:45:00.000	101.94099974817328	14.50754562240967	radio-transmitter	Ophiophagus hannah	AM006	AM006	King cobra (Ophiophagus hannah), Elapidae, Thailand	817013.9999961598	1605898.9999992875	47N	Indochina Time	2014-10-26 08:45:00.000
14098526985	true	2014-10-26 05:07:00.000	101.94210015125158	14.508741992770997	radio-transmitter	Ophiophagus hannah	AM006	AM006	King cobra (Ophiophagus hannah), Elapidae, Thailand	817130.9999961539	1606032.9999992854	47N	Indochina Time	2014-10-26 12:07:00.000
14098526986	true	2014-10-26 17:01:00.000	101.94210015125158	14.508741992770997	radio-transmitter	Ophiophagus hannah	AM006	AM006	King cobra (Ophiophagus hannah), Elapidae, Thailand	817130.9999961539	1606032.9999992854	47N	Indochina Time	2014-10-27 00:01:00.000
14098526987	true	2014-10-26 20:50:00.000	101.94210015125158	14.508741992770997	radio-transmitter	Ophiophagus hannah	AM006	AM006	King cobra (Ophiophagus hannah), Elapidae, Thailand	817130.9999961539	1606032.9999992854	47N	Indochina Time	2014-10-27 03:50:00.000
14098526988	true	2014-10-27 02:45:00.000	101.94210015125158	14.508741992770997	radio-transmitter	Ophiophagus hannah	AM006	AM006	King cobra (Ophiophagus hannah), Elapidae, Thailand	817130.9999961539	1606032.9999992854	47N	Indochina Time	2014-10-27 09:45:00.000
14098526989	true	2014-10-27 08:35:00.000	101.94210015125158	14.508741992770997	radio-transmitter	Ophiophagus hannah	AM006	AM006	King cobra (Ophiophagus hannah), Elapidae, Thailand	817130.9999961539	1606032.9999992854	47N	Indochina Time	2014-10-27 15:35:00.000
14098526990	true	2014-10-27 17:03:00.000	101.94210015125158	14.508741992770997	radio-transmitter	Ophiophagus hannah	AM006	AM006	King cobra (Ophiophagus hannah), Elapidae, Thailand	817130.9999961539	1606032.9999992854	47N	Indochina Time	2014-10-28 00:03:00.000
14098526991	true	2014-10-27 20:50:00.000	101.94211284065025	14.508299308662279	radio-transmitter	Ophiophagus hannah	AM006	AM006	King cobra (Ophiophagus hannah), Elapidae, Thailand	817132.9999961543	1605983.9999992857	47N	Indochina Time	2014-10-28 03:50:00.000
14098526992	true	2014-10-28 01:30:00.000	101.94138277594476	14.50847102556681	radio-transmitter	Ophiophagus hannah	AM006	AM006	King cobra (Ophiophagus hannah), Elapidae, Thailand	817053.9999961569	1606001.9999992868	47N	Indochina Time	2014-10-28 08:30:00.000
14098526993	true	2014-10-28 04:33:00.000	101.94138277594476	14.50847102556681	radio-transmitter	Ophiophagus hannah	AM006	AM006	King cobra (Ophiophagus hannah), Elapidae, Thailand	817053.9999961569	1606001.9999992868	47N	Indochina Time	2014-10-28 11:33:00.000
14098526994	true	2014-10-28 17:21:00.000	101.94138277594476	14.50847102556681	radio-transmitter	Ophiophagus hannah	AM006	AM006	King cobra (Ophiophagus hannah), Elapidae, Thailand	817053.9999961569	1606001.9999992868	47N	Indochina Time	2014-10-29 00:21:00.000
14098526995	true	2014-10-28 21:50:00.000	101.94206474791335	14.508868872567533	radio-transmitter	Ophiophagus hannah	AM006	AM006	King cobra (Ophiophagus hannah), Elapidae, Thailand	817126.9999961543	1606046.9999992864	47N	Indochina Time	2014-10-29 04:50:00.000
14098526996	true	2014-10-29 02:18:00.000	101.94206474791335	14.508868872567533	radio-transmitter	Ophiophagus hannah	AM006	AM006	King cobra (Ophiophagus hannah), Elapidae, Thailand	817126.9999961543	1606046.9999992864	47N	Indochina Time	2014-10-29 09:18:00.000
14098526997	true	2014-10-29 06:48:00.000	101.94206474791335	14.508868872567533	radio-transmitter	Ophiophagus hannah	AM006	AM006	King cobra (Ophiophagus hannah), Elapidae, Thailand	817126.9999961543	1606046.9999992864	47N	Indochina Time	2014-10-29 13:48:00.000
14098526998	true	2014-10-29 16:42:00.000	101.94206474791335	14.508868872567533	radio-transmitter	Ophiophagus hannah	AM006	AM006	King cobra (Ophiophagus hannah), Elapidae, Thailand	817126.9999961543	1606046.9999992864	47N	Indochina Time	2014-10-29 23:42:00.000
14098526999	true	2014-10-29 21:45:00.000	101.94206474791335	14.508868872567533	radio-transmitter	Ophiophagus hannah	AM006	AM006	King cobra (Ophiophagus hannah), Elapidae, Thailand	817126.9999961543	1606046.9999992864	47N	Indochina Time	2014-10-30 04:45:00.000
14098527000	true	2014-10-30 03:53:00.000	101.94221395882478	14.508234822393694	radio-transmitter	Ophiophagus hannah	AM006	AM006	King cobra (Ophiophagus hannah), Elapidae, Thailand	817143.999996152	1605976.9999992852	47N	Indochina Time	2014-10-30 10:53:00.000
14098527001	true	2014-10-30 06:21:00.000	101.94221395882478	14.508234822393694	radio-transmitter	Ophiophagus hannah	AM006	AM006	King cobra (Ophiophagus hannah), Elapidae, Thailand	817143.999996152	1605976.9999992852	47N	Indochina Time	2014-10-30 13:21:00.000
14098527002	true	2014-10-30 17:09:00.000	101.94221395882478	14.508234822393694	radio-transmitter	Ophiophagus hannah	AM006	AM006	King cobra (Ophiophagus hannah), Elapidae, Thailand	817143.999996152	1605976.9999992852	47N	Indochina Time	2014-10-31 00:09:00.000
14098527003	true	2014-10-30 22:59:00.000	101.94567260703535	14.50760438984901	radio-transmitter	Ophiophagus hannah	AM006	AM006	King cobra (Ophiophagus hannah), Elapidae, Thailand	817517.9999961271	1605911.9999992803	47N	Indochina Time	2014-10-31 05:59:00.000
14098527004	true	2014-10-31 01:59:00.000	101.94567260703535	14.50760438984901	radio-transmitter	Ophiophagus hannah	AM006	AM006	King cobra (Ophiophagus hannah), Elapidae, Thailand	817517.9999961271	1605911.9999992803	47N	Indochina Time	2014-10-31 08:59:00.000
14098527005	true	2014-10-31 04:46:00.000	101.94567260703535	14.50760438984901	radio-transmitter	Ophiophagus hannah	AM006	AM006	King cobra (Ophiophagus hannah), Elapidae, Thailand	817517.9999961271	1605911.9999992803	47N	Indochina Time	2014-10-31 11:46:00.000
14098527006	true	2014-10-31 18:12:00.000	101.94669459185455	14.50707678102514	radio-transmitter	Ophiophagus hannah	AM006	AM006	King cobra (Ophiophagus hannah), Elapidae, Thailand	817628.9999961229	1605854.9999992794	47N	Indochina Time	2014-11-01 01:12:00.000
14098527007	true	2014-10-31 21:34:00.000	101.94669459185455	14.50707678102514	radio-transmitter	Ophiophagus hannah	AM006	AM006	King cobra (Ophiophagus hannah), Elapidae, Thailand	817628.9999961229	1605854.9999992794	47N	Indochina Time	2014-11-01 04:34:00.000
14098527008	true	2014-11-01 02:39:00.000	101.94669459185455	14.50707678102514	radio-transmitter	Ophiophagus hannah	AM006	AM006	King cobra (Ophiophagus hannah), Elapidae, Thailand	817628.9999961229	1605854.9999992794	47N	Indochina Time	2014-11-01 09:39:00.000
14098527009	true	2014-11-01 05:16:00.000	101.94669459185455	14.50707678102514	radio-transmitter	Ophiophagus hannah	AM006	AM006	King cobra (Ophiophagus hannah), Elapidae, Thailand	817628.9999961229	1605854.9999992794	47N	Indochina Time	2014-11-01 12:16:00.000
14098527010	true	2014-11-01 16:47:00.000	101.94669459185455	14.50707678102514	radio-transmitter	Ophiophagus hannah	AM006	AM006	King cobra (Ophiophagus hannah), Elapidae, Thailand	817628.9999961229	1605854.9999992794	47N	Indochina Time	2014-11-01 23:47:00.000
14098527011	true	2014-11-01 22:00:00.000	101.94576153710202	14.506618883565801	radio-transmitter	Ophiophagus hannah	AM006	AM006	King cobra (Ophiophagus hannah), Elapidae, Thailand	817528.9999961271	1605802.9999992806	47N	Indochina Time	2014-11-02 05:00:00.000
14098527012	true	2014-11-02 02:40:00.000	101.94576153710202	14.506618883565801	radio-transmitter	Ophiophagus hannah	AM006	AM006	King cobra (Ophiophagus hannah), Elapidae, Thailand	817528.9999961271	1605802.9999992806	47N	Indochina Time	2014-11-02 09:40:00.000
14098527013	true	2014-11-02 05:31:00.000	101.94576153710202	14.506618883565801	radio-transmitter	Ophiophagus hannah	AM006	AM006	King cobra (Ophiophagus hannah), Elapidae, Thailand	817528.9999961271	1605802.9999992806	47N	Indochina Time	2014-11-02 12:31:00.000
14098527014	true	2014-11-02 18:16:00.000	101.94419118991425	14.505636145839102	radio-transmitter	Ophiophagus hannah	AM006	AM006	King cobra (Ophiophagus hannah), Elapidae, Thailand	817360.9999961369	1605691.9999992833	47N	Indochina Time	2014-11-03 01:16:00.000
14098527015	true	2014-11-02 22:10:00.000	101.94419118991425	14.505636145839102	radio-transmitter	Ophiophagus hannah	AM006	AM006	King cobra (Ophiophagus hannah), Elapidae, Thailand	817360.9999961369	1605691.9999992833	47N	Indochina Time	2014-11-03 05:10:00.000
14098527016	true	2014-11-03 03:50:00.000	101.94415226833696	14.508300811001801	radio-transmitter	Ophiophagus hannah	AM006	AM006	King cobra (Ophiophagus hannah), Elapidae, Thailand	817352.9999961406	1605986.9999992833	47N	Indochina Time	2014-11-03 10:50:00.000
14098527017	true	2014-11-03 08:17:00.000	101.94521896117371	14.509750456907303	radio-transmitter	Ophiophagus hannah	AM006	AM006	King cobra (Ophiophagus hannah), Elapidae, Thailand	817465.9999961327	1606148.999999281	47N	Indochina Time	2014-11-03 15:17:00.000
14098527018	true	2014-11-03 17:00:00.000	101.94582139066527	14.512542529579074	radio-transmitter	Ophiophagus hannah	AM006	AM006	King cobra (Ophiophagus hannah), Elapidae, Thailand	817526.9999961318	1606458.9999992806	47N	Indochina Time	2014-11-04 00:00:00.000
14098527019	true	2014-11-03 21:15:00.000	101.94582139066527	14.512542529579074	radio-transmitter	Ophiophagus hannah	AM006	AM006	King cobra (Ophiophagus hannah), Elapidae, Thailand	817526.9999961318	1606458.9999992806	47N	Indochina Time	2014-11-04 04:15:00.000
14098527020	true	2014-11-04 02:19:00.000	101.94492507928837	14.51276150346341	radio-transmitter	Ophiophagus hannah	AM006	AM006	King cobra (Ophiophagus hannah), Elapidae, Thailand	817429.9999961362	1606481.999999282	47N	Indochina Time	2014-11-04 09:19:00.000
14098527021	true	2014-11-04 06:16:00.000	101.94492507928837	14.51276150346341	radio-transmitter	Ophiophagus hannah	AM006	AM006	King cobra (Ophiophagus hannah), Elapidae, Thailand	817429.9999961362	1606481.999999282	47N	Indochina Time	2014-11-04 13:16:00.000
14098527022	true	2014-11-04 16:45:00.000	101.94492507928837	14.51276150346341	radio-transmitter	Ophiophagus hannah	AM006	AM006	King cobra (Ophiophagus hannah), Elapidae, Thailand	817429.9999961362	1606481.999999282	47N	Indochina Time	2014-11-04 23:45:00.000
14098527023	true	2014-11-04 21:06:00.000	101.94492507928837	14.51276150346341	radio-transmitter	Ophiophagus hannah	AM006	AM006	King cobra (Ophiophagus hannah), Elapidae, Thailand	817429.9999961362	1606481.999999282	47N	Indochina Time	2014-11-05 04:06:00.000
14098527024	true	2014-11-05 03:14:00.000	101.94501692951496	14.512697132184464	radio-transmitter	Ophiophagus hannah	AM006	AM006	King cobra (Ophiophagus hannah), Elapidae, Thailand	817439.9999961366	1606474.9999992817	47N	Indochina Time	2014-11-05 10:14:00.000
14098527025	true	2014-11-05 05:16:00.000	101.94501692951496	14.512697132184464	radio-transmitter	Ophiophagus hannah	AM006	AM006	King cobra (Ophiophagus hannah), Elapidae, Thailand	817439.9999961366	1606474.9999992817	47N	Indochina Time	2014-11-05 12:16:00.000
14098527026	true	2014-11-05 16:38:00.000	101.94501692951496	14.512697132184464	radio-transmitter	Ophiophagus hannah	AM006	AM006	King cobra (Ophiophagus hannah), Elapidae, Thailand	817439.9999961366	1606474.9999992817	47N	Indochina Time	2014-11-05 23:38:00.000
14098527027	true	2014-11-05 20:33:00.000	101.94501692951496	14.512697132184464	radio-transmitter	Ophiophagus hannah	AM006	AM006	King cobra (Ophiophagus hannah), Elapidae, Thailand	817439.9999961366	1606474.9999992817	47N	Indochina Time	2014-11-06 03:33:00.000
14098527028	true	2014-11-06 01:16:00.000	101.94501692951496	14.512697132184464	radio-transmitter	Ophiophagus hannah	AM006	AM006	King cobra (Ophiophagus hannah), Elapidae, Thailand	817439.9999961366	1606474.9999992817	47N	Indochina Time	2014-11-06 08:16:00.000
14098527029	true	2014-11-06 16:44:00.000	101.94501692951496	14.512697132184464	radio-transmitter	Ophiophagus hannah	AM006	AM006	King cobra (Ophiophagus hannah), Elapidae, Thailand	817439.9999961366	1606474.9999992817	47N	Indochina Time	2014-11-06 23:44:00.000
14098527030	true	2014-11-06 20:55:00.000	101.94501692951496	14.512697132184464	radio-transmitter	Ophiophagus hannah	AM006	AM006	King cobra (Ophiophagus hannah), Elapidae, Thailand	817439.9999961366	1606474.9999992817	47N	Indochina Time	2014-11-07 03:55:00.000
14098527031	true	2014-11-07 01:39:00.000	101.94501692951496	14.512697132184464	radio-transmitter	Ophiophagus hannah	AM006	AM006	King cobra (Ophiophagus hannah), Elapidae, Thailand	817439.9999961366	1606474.9999992817	47N	Indochina Time	2014-11-07 08:39:00.000
14098527032	true	2014-11-07 05:32:00.000	101.94501692951496	14.512697132184464	radio-transmitter	Ophiophagus hannah	AM006	AM006	King cobra (Ophiophagus hannah), Elapidae, Thailand	817439.9999961366	1606474.9999992817	47N	Indochina Time	2014-11-07 12:32:00.000
14098527033	true	2014-11-07 16:45:00.000	101.94501692951496	14.512697132184464	radio-transmitter	Ophiophagus hannah	AM006	AM006	King cobra (Ophiophagus hannah), Elapidae, Thailand	817439.9999961366	1606474.9999992817	47N	Indochina Time	2014-11-07 23:45:00.000
14098527034	true	2014-11-07 20:55:00.000	101.94501692951496	14.512697132184464	radio-transmitter	Ophiophagus hannah	AM006	AM006	King cobra (Ophiophagus hannah), Elapidae, Thailand	817439.9999961366	1606474.9999992817	47N	Indochina Time	2014-11-08 03:55:00.000
14098527035	true	2014-11-08 07:48:00.000	101.94501692951496	14.512697132184464	radio-transmitter	Ophiophagus hannah	AM006	AM006	King cobra (Ophiophagus hannah), Elapidae, Thailand	817439.9999961366	1606474.9999992817	47N	Indochina Time	2014-11-08 14:48:00.000
14098527036	true	2014-11-08 16:47:00.000	101.94501692951496	14.512697132184464	radio-transmitter	Ophiophagus hannah	AM006	AM006	King cobra (Ophiophagus hannah), Elapidae, Thailand	817439.9999961366	1606474.9999992817	47N	Indochina Time	2014-11-08 23:47:00.000
14098527037	true	2014-11-08 21:44:00.000	101.94501692951496	14.512697132184464	radio-transmitter	Ophiophagus hannah	AM006	AM006	King cobra (Ophiophagus hannah), Elapidae, Thailand	817439.9999961366	1606474.9999992817	47N	Indochina Time	2014-11-09 04:44:00.000
14098527038	true	2014-11-09 01:08:00.000	101.94501692951496	14.512697132184464	radio-transmitter	Ophiophagus hannah	AM006	AM006	King cobra (Ophiophagus hannah), Elapidae, Thailand	817439.9999961366	1606474.9999992817	47N	Indochina Time	2014-11-09 08:08:00.000
14098527039	true	2014-11-09 17:45:00.000	101.94655128615476	14.511657343318278	radio-transmitter	Ophiophagus hannah	AM006	AM006	King cobra (Ophiophagus hannah), Elapidae, Thailand	817606.9999961255	1606361.9999992792	47N	Indochina Time	2014-11-10 00:45:00.000
14098527040	true	2014-11-09 21:20:00.000	101.94655128615476	14.511657343318278	radio-transmitter	Ophiophagus hannah	AM006	AM006	King cobra (Ophiophagus hannah), Elapidae, Thailand	817606.9999961255	1606361.9999992792	47N	Indochina Time	2014-11-10 04:20:00.000
14098527041	true	2014-11-10 04:04:00.000	101.95233760883661	14.510392466449382	radio-transmitter	Ophiophagus hannah	AM006	AM006	King cobra (Ophiophagus hannah), Elapidae, Thailand	818232.9999960854	1606229.9999992708	47N	Indochina Time	2014-11-10 11:04:00.000
14098527042	true	2014-11-10 07:06:00.000	101.95111211123907	14.508854549501969	radio-transmitter	Ophiophagus hannah	AM006	AM006	King cobra (Ophiophagus hannah), Elapidae, Thailand	818102.9999960915	1606057.9999992722	47N	Indochina Time	2014-11-10 14:06:00.000
14098527043	true	2014-11-10 16:53:00.000	101.94914922607876	14.507632951794948	radio-transmitter	Ophiophagus hannah	AM006	AM006	King cobra (Ophiophagus hannah), Elapidae, Thailand	817892.9999961053	1605919.9999992764	47N	Indochina Time	2014-11-10 23:53:00.000
14098527044	true	2014-11-10 20:54:00.000	101.94914922607876	14.507632951794948	radio-transmitter	Ophiophagus hannah	AM006	AM006	King cobra (Ophiophagus hannah), Elapidae, Thailand	817892.9999961053	1605919.9999992764	47N	Indochina Time	2014-11-11 03:54:00.000
14098527045	true	2014-11-11 03:46:00.000	101.94967441529883	14.507391540086768	radio-transmitter	Ophiophagus hannah	AM006	AM006	King cobra (Ophiophagus hannah), Elapidae, Thailand	817949.9999961015	1605893.999999275	47N	Indochina Time	2014-11-11 10:46:00.000
14098527046	true	2014-11-11 17:11:00.000	101.95043897167287	14.507725104637375	radio-transmitter	Ophiophagus hannah	AM006	AM006	King cobra (Ophiophagus hannah), Elapidae, Thailand	818031.9999960976	1605931.9999992738	47N	Indochina Time	2014-11-12 00:11:00.000
14098527047	true	2014-11-11 22:00:00.000	101.9507398694567	14.508046437640246	radio-transmitter	Ophiophagus hannah	AM006	AM006	King cobra (Ophiophagus hannah), Elapidae, Thailand	818063.9999960958	1605967.9999992736	47N	Indochina Time	2014-11-12 05:00:00.000
14098527048	true	2014-11-12 02:27:00.000	101.95048023388668	14.508040672759817	radio-transmitter	Ophiophagus hannah	AM006	AM006	King cobra (Ophiophagus hannah), Elapidae, Thailand	818035.9999960992	1605966.9999992733	47N	Indochina Time	2014-11-12 09:27:00.000
14098527049	true	2014-11-12 05:10:00.000	101.95048023388668	14.508040672759817	radio-transmitter	Ophiophagus hannah	AM006	AM006	King cobra (Ophiophagus hannah), Elapidae, Thailand	818035.9999960992	1605966.9999992733	47N	Indochina Time	2014-11-12 12:10:00.000
14098527050	true	2014-11-12 16:18:00.000	101.95048023388668	14.508040672759817	radio-transmitter	Ophiophagus hannah	AM006	AM006	King cobra (Ophiophagus hannah), Elapidae, Thailand	818035.9999960992	1605966.9999992733	47N	Indochina Time	2014-11-12 23:18:00.000
14098527051	true	2014-11-12 20:58:00.000	101.95041086154811	14.50700297323267	radio-transmitter	Ophiophagus hannah	AM006	AM006	King cobra (Ophiophagus hannah), Elapidae, Thailand	818029.9999960996	1605851.9999992738	47N	Indochina Time	2014-11-13 03:58:00.000
14098527052	true	2014-11-13 01:59:00.000	101.95041086154811	14.50700297323267	radio-transmitter	Ophiophagus hannah	AM006	AM006	King cobra (Ophiophagus hannah), Elapidae, Thailand	818029.9999960996	1605851.9999992738	47N	Indochina Time	2014-11-13 08:59:00.000
14098527053	true	2014-11-13 06:12:00.000	101.94724357217646	14.508632261559226	radio-transmitter	Ophiophagus hannah	AM006	AM006	King cobra (Ophiophagus hannah), Elapidae, Thailand	817685.9999961179	1606027.999999278	47N	Indochina Time	2014-11-13 13:12:00.000
14098527054	true	2014-11-13 16:47:00.000	101.94724357217646	14.508632261559226	radio-transmitter	Ophiophagus hannah	AM006	AM006	King cobra (Ophiophagus hannah), Elapidae, Thailand	817685.9999961179	1606027.999999278	47N	Indochina Time	2014-11-13 23:47:00.000
14098527055	true	2014-11-13 21:05:00.000	101.94756521893584	14.508420504652191	radio-transmitter	Ophiophagus hannah	AM006	AM006	King cobra (Ophiophagus hannah), Elapidae, Thailand	817720.9999961167	1606004.9999992775	47N	Indochina Time	2014-11-14 04:05:00.000
14098527056	true	2014-11-14 02:10:00.000	101.94756521893584	14.508420504652191	radio-transmitter	Ophiophagus hannah	AM006	AM006	King cobra (Ophiophagus hannah), Elapidae, Thailand	817720.9999961167	1606004.9999992775	47N	Indochina Time	2014-11-14 09:10:00.000
14098527057	true	2014-11-14 06:59:00.000	101.94748258288054	14.507780336246878	radio-transmitter	Ophiophagus hannah	AM006	AM006	King cobra (Ophiophagus hannah), Elapidae, Thailand	817712.9999961166	1605933.9999992782	47N	Indochina Time	2014-11-14 13:59:00.000
14098527058	true	2014-11-14 10:00:00.000	101.94748258288054	14.507780336246878	radio-transmitter	Ophiophagus hannah	AM006	AM006	King cobra (Ophiophagus hannah), Elapidae, Thailand	817712.9999961166	1605933.9999992782	47N	Indochina Time	2014-11-14 17:00:00.000
14098527059	true	2014-11-14 21:46:00.000	101.94669459185455	14.50707678102514	radio-transmitter	Ophiophagus hannah	AM006	AM006	King cobra (Ophiophagus hannah), Elapidae, Thailand	817628.9999961229	1605854.9999992794	47N	Indochina Time	2014-11-15 04:46:00.000
14098527060	true	2014-11-15 02:04:00.000	101.94669459185455	14.50707678102514	radio-transmitter	Ophiophagus hannah	AM006	AM006	King cobra (Ophiophagus hannah), Elapidae, Thailand	817628.9999961229	1605854.9999992794	47N	Indochina Time	2014-11-15 09:04:00.000
14098527061	true	2014-11-15 07:37:00.000	101.94576153710202	14.506618883565801	radio-transmitter	Ophiophagus hannah	AM006	AM006	King cobra (Ophiophagus hannah), Elapidae, Thailand	817528.9999961271	1605802.9999992806	47N	Indochina Time	2014-11-15 14:37:00.000
14098527062	true	2014-11-15 18:20:00.000	101.94576153710202	14.506618883565801	radio-transmitter	Ophiophagus hannah	AM006	AM006	King cobra (Ophiophagus hannah), Elapidae, Thailand	817528.9999961271	1605802.9999992806	47N	Indochina Time	2014-11-16 01:20:00.000
14098527063	true	2014-11-16 03:18:00.000	101.94576153710202	14.506618883565801	radio-transmitter	Ophiophagus hannah	AM006	AM006	King cobra (Ophiophagus hannah), Elapidae, Thailand	817528.9999961271	1605802.9999992806	47N	Indochina Time	2014-11-16 10:18:00.000
14098527064	true	2014-11-16 07:20:00.000	101.94576153710202	14.506618883565801	radio-transmitter	Ophiophagus hannah	AM006	AM006	King cobra (Ophiophagus hannah), Elapidae, Thailand	817528.9999961271	1605802.9999992806	47N	Indochina Time	2014-11-16 14:20:00.000
14098527065	true	2014-11-16 18:35:00.000	101.94302273556997	14.50279697470367	radio-transmitter	Ophiophagus hannah	AM006	AM006	King cobra (Ophiophagus hannah), Elapidae, Thailand	817238.9999961425	1605375.999999285	47N	Indochina Time	2014-11-17 01:35:00.000
14098527066	true	2014-11-16 21:53:00.000	101.9429676032499	14.50283379071217	radio-transmitter	Ophiophagus hannah	AM006	AM006	King cobra (Ophiophagus hannah), Elapidae, Thailand	817232.999996143	1605379.9999992847	47N	Indochina Time	2014-11-17 04:53:00.000
14098527067	true	2014-11-17 03:39:00.000	101.9429676032499	14.50283379071217	radio-transmitter	Ophiophagus hannah	AM006	AM006	King cobra (Ophiophagus hannah), Elapidae, Thailand	817232.999996143	1605379.9999992847	47N	Indochina Time	2014-11-17 10:39:00.000
14098527068	true	2014-11-17 05:25:00.000	101.9429676032499	14.50283379071217	radio-transmitter	Ophiophagus hannah	AM006	AM006	King cobra (Ophiophagus hannah), Elapidae, Thailand	817232.999996143	1605379.9999992847	47N	Indochina Time	2014-11-17 12:25:00.000
14098527069	true	2014-11-17 16:34:00.000	101.9429676032499	14.50283379071217	radio-transmitter	Ophiophagus hannah	AM006	AM006	King cobra (Ophiophagus hannah), Elapidae, Thailand	817232.999996143	1605379.9999992847	47N	Indochina Time	2014-11-17 23:34:00.000
14098527070	true	2014-11-17 20:59:00.000	101.9429676032499	14.50283379071217	radio-transmitter	Ophiophagus hannah	AM006	AM006	King cobra (Ophiophagus hannah), Elapidae, Thailand	817232.999996143	1605379.9999992847	47N	Indochina Time	2014-11-18 03:59:00.000
14098527071	true	2014-11-18 03:10:00.000	101.9429676032499	14.50283379071217	radio-transmitter	Ophiophagus hannah	AM006	AM006	King cobra (Ophiophagus hannah), Elapidae, Thailand	817232.999996143	1605379.9999992847	47N	Indochina Time	2014-11-18 10:10:00.000
14098527072	true	2014-11-18 05:33:00.000	101.9429676032499	14.50283379071217	radio-transmitter	Ophiophagus hannah	AM006	AM006	King cobra (Ophiophagus hannah), Elapidae, Thailand	817232.999996143	1605379.9999992847	47N	Indochina Time	2014-11-18 12:33:00.000
14098527073	true	2014-11-18 16:38:00.000	101.9429676032499	14.50283379071217	radio-transmitter	Ophiophagus hannah	AM006	AM006	King cobra (Ophiophagus hannah), Elapidae, Thailand	817232.999996143	1605379.9999992847	47N	Indochina Time	2014-11-18 23:38:00.000
14098527074	true	2014-11-18 22:20:00.000	101.9429676032499	14.50283379071217	radio-transmitter	Ophiophagus hannah	AM006	AM006	King cobra (Ophiophagus hannah), Elapidae, Thailand	817232.999996143	1605379.9999992847	47N	Indochina Time	2014-11-19 05:20:00.000
14098527075	true	2014-11-19 05:10:00.000	101.94227721764035	14.502499266600037	radio-transmitter	Ophiophagus hannah	AM006	AM006	King cobra (Ophiophagus hannah), Elapidae, Thailand	817158.9999961483	1605341.9999992861	47N	Indochina Time	2014-11-19 12:10:00.000
14098527076	true	2014-11-19 19:15:00.000	101.94227721764035	14.502499266600037	radio-transmitter	Ophiophagus hannah	AM006	AM006	King cobra (Ophiophagus hannah), Elapidae, Thailand	817158.9999961483	1605341.9999992861	47N	Indochina Time	2014-11-20 02:15:00.000
14098527077	true	2014-11-20 00:00:00.000	101.94227721764035	14.502499266600037	radio-transmitter	Ophiophagus hannah	AM006	AM006	King cobra (Ophiophagus hannah), Elapidae, Thailand	817158.9999961483	1605341.9999992861	47N	Indochina Time	2014-11-20 07:00:00.000
14098527078	true	2014-11-20 03:22:00.000	101.94227721764035	14.502499266600037	radio-transmitter	Ophiophagus hannah	AM006	AM006	King cobra (Ophiophagus hannah), Elapidae, Thailand	817158.9999961483	1605341.9999992861	47N	Indochina Time	2014-11-20 10:22:00.000
14098527079	true	2014-11-20 19:26:00.000	101.94227721764035	14.502499266600037	radio-transmitter	Ophiophagus hannah	AM006	AM006	King cobra (Ophiophagus hannah), Elapidae, Thailand	817158.9999961483	1605341.9999992861	47N	Indochina Time	2014-11-21 02:26:00.000
14098527080	true	2014-11-20 23:40:00.000	101.94227721764035	14.502499266600037	radio-transmitter	Ophiophagus hannah	AM006	AM006	King cobra (Ophiophagus hannah), Elapidae, Thailand	817158.9999961483	1605341.9999992861	47N	Indochina Time	2014-11-21 06:40:00.000
14098527081	true	2014-11-21 03:09:00.000	101.94227721764035	14.502499266600037	radio-transmitter	Ophiophagus hannah	AM006	AM006	King cobra (Ophiophagus hannah), Elapidae, Thailand	817158.9999961483	1605341.9999992861	47N	Indochina Time	2014-11-21 10:09:00.000
14098527082	true	2014-11-21 21:00:00.000	101.94227721764035	14.502499266600037	radio-transmitter	Ophiophagus hannah	AM006	AM006	King cobra (Ophiophagus hannah), Elapidae, Thailand	817158.9999961483	1605341.9999992861	47N	Indochina Time	2014-11-22 04:00:00.000
14098527083	true	2014-11-22 00:27:00.000	101.94227721764035	14.502499266600037	radio-transmitter	Ophiophagus hannah	AM006	AM006	King cobra (Ophiophagus hannah), Elapidae, Thailand	817158.9999961483	1605341.9999992861	47N	Indochina Time	2014-11-22 07:27:00.000
14098527084	true	2014-11-22 04:54:00.000	101.94227721764035	14.502499266600037	radio-transmitter	Ophiophagus hannah	AM006	AM006	King cobra (Ophiophagus hannah), Elapidae, Thailand	817158.9999961483	1605341.9999992861	47N	Indochina Time	2014-11-22 11:54:00.000
14098527085	true	2014-11-22 19:26:00.000	101.94227721764035	14.502499266600037	radio-transmitter	Ophiophagus hannah	AM006	AM006	King cobra (Ophiophagus hannah), Elapidae, Thailand	817158.9999961483	1605341.9999992861	47N	Indochina Time	2014-11-23 02:26:00.000
14098527086	true	2014-11-23 01:09:00.000	101.94227721764035	14.502499266600037	radio-transmitter	Ophiophagus hannah	AM006	AM006	King cobra (Ophiophagus hannah), Elapidae, Thailand	817158.9999961483	1605341.9999992861	47N	Indochina Time	2014-11-23 08:09:00.000
14098527087	true	2014-11-23 05:09:00.000	101.94227721764035	14.502499266600037	radio-transmitter	Ophiophagus hannah	AM006	AM006	King cobra (Ophiophagus hannah), Elapidae, Thailand	817158.9999961483	1605341.9999992861	47N	Indochina Time	2014-11-23 12:09:00.000
14098527088	true	2014-11-23 16:36:00.000	101.94227721764035	14.502499266600037	radio-transmitter	Ophiophagus hannah	AM006	AM006	King cobra (Ophiophagus hannah), Elapidae, Thailand	817158.9999961483	1605341.9999992861	47N	Indochina Time	2014-11-23 23:36:00.000
14098527089	true	2014-11-23 23:20:00.000	101.94227721764035	14.502499266600037	radio-transmitter	Ophiophagus hannah	AM006	AM006	King cobra (Ophiophagus hannah), Elapidae, Thailand	817158.9999961483	1605341.9999992861	47N	Indochina Time	2014-11-24 06:20:00.000
14098527090	true	2014-11-24 05:01:00.000	101.94227721764035	14.502499266600037	radio-transmitter	Ophiophagus hannah	AM006	AM006	King cobra (Ophiophagus hannah), Elapidae, Thailand	817158.9999961483	1605341.9999992861	47N	Indochina Time	2014-11-24 12:01:00.000
14098527091	true	2014-11-24 19:27:00.000	101.94227721764035	14.502499266600037	radio-transmitter	Ophiophagus hannah	AM006	AM006	King cobra (Ophiophagus hannah), Elapidae, Thailand	817158.9999961483	1605341.9999992861	47N	Indochina Time	2014-11-25 02:27:00.000
14098527092	true	2014-11-24 23:36:00.000	101.94227721764035	14.502499266600037	radio-transmitter	Ophiophagus hannah	AM006	AM006	King cobra (Ophiophagus hannah), Elapidae, Thailand	817158.9999961483	1605341.9999992861	47N	Indochina Time	2014-11-25 06:36:00.000
14098527093	true	2014-11-25 06:10:00.000	101.94227721764035	14.502499266600037	radio-transmitter	Ophiophagus hannah	AM006	AM006	King cobra (Ophiophagus hannah), Elapidae, Thailand	817158.9999961483	1605341.9999992861	47N	Indochina Time	2014-11-25 13:10:00.000
14098527094	true	2014-11-25 19:14:00.000	101.94227721764035	14.502499266600037	radio-transmitter	Ophiophagus hannah	AM006	AM006	King cobra (Ophiophagus hannah), Elapidae, Thailand	817158.9999961483	1605341.9999992861	47N	Indochina Time	2014-11-26 02:14:00.000
14098527095	true	2014-11-26 00:05:00.000	101.94227721764035	14.502499266600037	radio-transmitter	Ophiophagus hannah	AM006	AM006	King cobra (Ophiophagus hannah), Elapidae, Thailand	817158.9999961483	1605341.9999992861	47N	Indochina Time	2014-11-26 07:05:00.000
14098527096	true	2014-11-26 05:12:00.000	101.94227721764035	14.502499266600037	radio-transmitter	Ophiophagus hannah	AM006	AM006	King cobra (Ophiophagus hannah), Elapidae, Thailand	817158.9999961483	1605341.9999992861	47N	Indochina Time	2014-11-26 12:12:00.000
14098527097	true	2014-11-26 16:47:00.000	101.94227721764035	14.502499266600037	radio-transmitter	Ophiophagus hannah	AM006	AM006	King cobra (Ophiophagus hannah), Elapidae, Thailand	817158.9999961483	1605341.9999992861	47N	Indochina Time	2014-11-26 23:47:00.000
14098527098	true	2014-11-26 23:11:00.000	101.94227721764035	14.502499266600037	radio-transmitter	Ophiophagus hannah	AM006	AM006	King cobra (Ophiophagus hannah), Elapidae, Thailand	817158.9999961483	1605341.9999992861	47N	Indochina Time	2014-11-27 06:11:00.000
14098527099	true	2014-11-27 03:53:00.000	101.94227721764035	14.502499266600037	radio-transmitter	Ophiophagus hannah	AM006	AM006	King cobra (Ophiophagus hannah), Elapidae, Thailand	817158.9999961483	1605341.9999992861	47N	Indochina Time	2014-11-27 10:53:00.000
14098527100	true	2014-11-27 20:52:00.000	101.94227721764035	14.502499266600037	radio-transmitter	Ophiophagus hannah	AM006	AM006	King cobra (Ophiophagus hannah), Elapidae, Thailand	817158.9999961483	1605341.9999992861	47N	Indochina Time	2014-11-28 03:52:00.000
14098527101	true	2014-11-28 01:07:00.000	101.94227721764035	14.502499266600037	radio-transmitter	Ophiophagus hannah	AM006	AM006	King cobra (Ophiophagus hannah), Elapidae, Thailand	817158.9999961483	1605341.9999992861	47N	Indochina Time	2014-11-28 08:07:00.000
14098527102	true	2014-11-28 05:01:00.000	101.94227721764035	14.502499266600037	radio-transmitter	Ophiophagus hannah	AM006	AM006	King cobra (Ophiophagus hannah), Elapidae, Thailand	817158.9999961483	1605341.9999992861	47N	Indochina Time	2014-11-28 12:01:00.000
14098527103	true	2014-11-28 18:47:00.000	101.94227721764035	14.502499266600037	radio-transmitter	Ophiophagus hannah	AM006	AM006	King cobra (Ophiophagus hannah), Elapidae, Thailand	817158.9999961483	1605341.9999992861	47N	Indochina Time	2014-11-29 01:47:00.000
14098527104	true	2014-11-29 00:08:00.000	101.94227721764035	14.502499266600037	radio-transmitter	Ophiophagus hannah	AM006	AM006	King cobra (Ophiophagus hannah), Elapidae, Thailand	817158.9999961483	1605341.9999992861	47N	Indochina Time	2014-11-29 07:08:00.000
14098527105	true	2014-11-29 05:06:00.000	101.94227721764035	14.502499266600037	radio-transmitter	Ophiophagus hannah	AM006	AM006	King cobra (Ophiophagus hannah), Elapidae, Thailand	817158.9999961483	1605341.9999992861	47N	Indochina Time	2014-11-29 12:06:00.000
14098527106	true	2014-11-29 19:27:00.000	101.94227721764035	14.502499266600037	radio-transmitter	Ophiophagus hannah	AM006	AM006	King cobra (Ophiophagus hannah), Elapidae, Thailand	817158.9999961483	1605341.9999992861	47N	Indochina Time	2014-11-30 02:27:00.000
14098527107	true	2014-11-30 00:12:00.000	101.94227721764035	14.502499266600037	radio-transmitter	Ophiophagus hannah	AM006	AM006	King cobra (Ophiophagus hannah), Elapidae, Thailand	817158.9999961483	1605341.9999992861	47N	Indochina Time	2014-11-30 07:12:00.000
14098527108	true	2014-11-30 04:58:00.000	101.94227721764035	14.502499266600037	radio-transmitter	Ophiophagus hannah	AM006	AM006	King cobra (Ophiophagus hannah), Elapidae, Thailand	817158.9999961483	1605341.9999992861	47N	Indochina Time	2014-11-30 11:58:00.000
14098527109	true	2014-11-30 20:50:00.000	101.94227721764035	14.502499266600037	radio-transmitter	Ophiophagus hannah	AM006	AM006	King cobra (Ophiophagus hannah), Elapidae, Thailand	817158.9999961483	1605341.9999992861	47N	Indochina Time	2014-12-01 03:50:00.000
14098527110	true	2014-12-01 01:10:00.000	101.94227721764035	14.502499266600037	radio-transmitter	Ophiophagus hannah	AM006	AM006	King cobra (Ophiophagus hannah), Elapidae, Thailand	817158.9999961483	1605341.9999992861	47N	Indochina Time	2014-12-01 08:10:00.000
14098527111	true	2014-12-01 04:40:00.000	101.94227721764035	14.502499266600037	radio-transmitter	Ophiophagus hannah	AM006	AM006	King cobra (Ophiophagus hannah), Elapidae, Thailand	817158.9999961483	1605341.9999992861	47N	Indochina Time	2014-12-01 11:40:00.000
14098527112	true	2014-12-01 19:20:00.000	101.94227721764035	14.502499266600037	radio-transmitter	Ophiophagus hannah	AM006	AM006	King cobra (Ophiophagus hannah), Elapidae, Thailand	817158.9999961483	1605341.9999992861	47N	Indochina Time	2014-12-02 02:20:00.000
14098527113	true	2014-12-02 00:50:00.000	101.94227721764035	14.502499266600037	radio-transmitter	Ophiophagus hannah	AM006	AM006	King cobra (Ophiophagus hannah), Elapidae, Thailand	817158.9999961483	1605341.9999992861	47N	Indochina Time	2014-12-02 07:50:00.000
14098527114	true	2014-12-02 19:51:00.000	101.94227721764035	14.502499266600037	radio-transmitter	Ophiophagus hannah	AM006	AM006	King cobra (Ophiophagus hannah), Elapidae, Thailand	817158.9999961483	1605341.9999992861	47N	Indochina Time	2014-12-03 02:51:00.000
14098527115	true	2014-12-03 02:02:00.000	101.94227721764035	14.502499266600037	radio-transmitter	Ophiophagus hannah	AM006	AM006	King cobra (Ophiophagus hannah), Elapidae, Thailand	817158.9999961483	1605341.9999992861	47N	Indochina Time	2014-12-03 09:02:00.000
14098527116	true	2014-12-03 05:33:00.000	101.94227721764035	14.502499266600037	radio-transmitter	Ophiophagus hannah	AM006	AM006	King cobra (Ophiophagus hannah), Elapidae, Thailand	817158.9999961483	1605341.9999992861	47N	Indochina Time	2014-12-03 12:33:00.000
14098527117	true	2014-12-03 20:34:00.000	101.94227721764035	14.502499266600037	radio-transmitter	Ophiophagus hannah	AM006	AM006	King cobra (Ophiophagus hannah), Elapidae, Thailand	817158.9999961483	1605341.9999992861	47N	Indochina Time	2014-12-04 03:34:00.000
14098527118	true	2014-12-04 03:00:00.000	101.94227721764035	14.502499266600037	radio-transmitter	Ophiophagus hannah	AM006	AM006	King cobra (Ophiophagus hannah), Elapidae, Thailand	817158.9999961483	1605341.9999992861	47N	Indochina Time	2014-12-04 10:00:00.000
14098527119	true	2014-12-04 21:16:00.000	101.94227721764035	14.502499266600037	radio-transmitter	Ophiophagus hannah	AM006	AM006	King cobra (Ophiophagus hannah), Elapidae, Thailand	817158.9999961483	1605341.9999992861	47N	Indochina Time	2014-12-05 04:16:00.000
14098527120	true	2014-12-05 03:03:00.000	101.94227721764035	14.502499266600037	radio-transmitter	Ophiophagus hannah	AM006	AM006	King cobra (Ophiophagus hannah), Elapidae, Thailand	817158.9999961483	1605341.9999992861	47N	Indochina Time	2014-12-05 10:03:00.000
14098527121	true	2014-12-05 19:35:00.000	101.94227721764035	14.502499266600037	radio-transmitter	Ophiophagus hannah	AM006	AM006	King cobra (Ophiophagus hannah), Elapidae, Thailand	817158.9999961483	1605341.9999992861	47N	Indochina Time	2014-12-06 02:35:00.000
14098527122	true	2014-12-06 19:44:00.000	101.94227721764035	14.502499266600037	radio-transmitter	Ophiophagus hannah	AM006	AM006	King cobra (Ophiophagus hannah), Elapidae, Thailand	817158.9999961483	1605341.9999992861	47N	Indochina Time	2014-12-07 02:44:00.000
14098527123	true	2014-12-07 21:05:00.000	101.94227721764035	14.502499266600037	radio-transmitter	Ophiophagus hannah	AM006	AM006	King cobra (Ophiophagus hannah), Elapidae, Thailand	817158.9999961483	1605341.9999992861	47N	Indochina Time	2014-12-08 04:05:00.000
14098527124	true	2014-12-09 01:43:00.000	101.93975794602702	14.506170393996156	radio-transmitter	Ophiophagus hannah	AM006	AM006	King cobra (Ophiophagus hannah), Elapidae, Thailand	816881.9999961683	1605744.9999992896	47N	Indochina Time	2014-12-09 08:43:00.000
14098527125	true	2014-12-09 07:53:00.000	101.93970171455108	14.508230198372797	radio-transmitter	Ophiophagus hannah	AM006	AM006	King cobra (Ophiophagus hannah), Elapidae, Thailand	816872.9999961702	1605972.99999929	47N	Indochina Time	2014-12-09 14:53:00.000
14098527126	true	2014-12-09 21:21:00.000	101.94050739506422	14.50887034059593	radio-transmitter	Ophiophagus hannah	AM006	AM006	King cobra (Ophiophagus hannah), Elapidae, Thailand	816958.9999961645	1606044.9999992882	47N	Indochina Time	2014-12-10 04:21:00.000
14098527127	true	2014-12-10 04:05:00.000	101.93827751616116	14.509891713077405	radio-transmitter	Ophiophagus hannah	AM006	AM006	King cobra (Ophiophagus hannah), Elapidae, Thailand	816716.9999961783	1606154.999999292	47N	Indochina Time	2014-12-10 11:05:00.000
14098527128	true	2014-12-10 07:00:00.000	101.93827751616116	14.509891713077405	radio-transmitter	Ophiophagus hannah	AM006	AM006	King cobra (Ophiophagus hannah), Elapidae, Thailand	816716.9999961783	1606154.999999292	47N	Indochina Time	2014-12-10 14:00:00.000
14098527129	true	2014-12-10 20:17:00.000	101.9384045350123	14.50968240529326	radio-transmitter	Ophiophagus hannah	AM006	AM006	King cobra (Ophiophagus hannah), Elapidae, Thailand	816730.9999961767	1606131.9999992917	47N	Indochina Time	2014-12-11 03:17:00.000
14098527130	true	2014-12-11 01:02:00.000	101.9384045350123	14.50968240529326	radio-transmitter	Ophiophagus hannah	AM006	AM006	King cobra (Ophiophagus hannah), Elapidae, Thailand	816730.9999961767	1606131.9999992917	47N	Indochina Time	2014-12-11 08:02:00.000
14098527131	true	2014-12-11 05:02:00.000	101.9384045350123	14.50968240529326	radio-transmitter	Ophiophagus hannah	AM006	AM006	King cobra (Ophiophagus hannah), Elapidae, Thailand	816730.9999961767	1606131.9999992917	47N	Indochina Time	2014-12-11 12:02:00.000
14098527132	true	2014-12-11 18:55:00.000	101.9384045350123	14.50968240529326	radio-transmitter	Ophiophagus hannah	AM006	AM006	King cobra (Ophiophagus hannah), Elapidae, Thailand	816730.9999961767	1606131.9999992917	47N	Indochina Time	2014-12-12 01:55:00.000
14098527133	true	2014-12-12 20:29:00.000	101.93539993875378	14.508898194389888	radio-transmitter	Ophiophagus hannah	AM006	AM006	King cobra (Ophiophagus hannah), Elapidae, Thailand	816407.999996196	1606040.9999992964	47N	Indochina Time	2014-12-13 03:29:00.000
14098527134	true	2014-12-13 02:04:00.000	101.93708834498976	14.50829003175194	radio-transmitter	Ophiophagus hannah	AM006	AM006	King cobra (Ophiophagus hannah), Elapidae, Thailand	816590.9999961859	1605975.9999992938	47N	Indochina Time	2014-12-13 09:04:00.000
14098527135	true	2014-12-13 21:17:00.000	101.93708834498976	14.50829003175194	radio-transmitter	Ophiophagus hannah	AM006	AM006	King cobra (Ophiophagus hannah), Elapidae, Thailand	816590.9999961859	1605975.9999992938	47N	Indochina Time	2014-12-14 04:17:00.000
14098527136	true	2014-12-14 04:02:00.000	101.93607702219455	14.504708289922817	radio-transmitter	Ophiophagus hannah	AM006	AM006	King cobra (Ophiophagus hannah), Elapidae, Thailand	816486.9999961922	1605577.9999992955	47N	Indochina Time	2014-12-14 11:02:00.000
14098527137	true	2014-12-14 08:18:00.000	101.93607702219455	14.504708289922817	radio-transmitter	Ophiophagus hannah	AM006	AM006	King cobra (Ophiophagus hannah), Elapidae, Thailand	816486.9999961922	1605577.9999992955	47N	Indochina Time	2014-12-14 15:18:00.000
14098527138	true	2014-12-14 18:35:00.000	101.93545117471719	14.505050274984702	radio-transmitter	Ophiophagus hannah	AM006	AM006	King cobra (Ophiophagus hannah), Elapidae, Thailand	816418.9999961926	1605614.9999992964	47N	Indochina Time	2014-12-15 01:35:00.000
14098527139	true	2014-12-15 00:58:00.000	101.93545117471719	14.505050274984702	radio-transmitter	Ophiophagus hannah	AM006	AM006	King cobra (Ophiophagus hannah), Elapidae, Thailand	816418.9999961926	1605614.9999992964	47N	Indochina Time	2014-12-15 07:58:00.000
14098527140	true	2014-12-15 06:01:00.000	101.93545117471719	14.505050274984702	radio-transmitter	Ophiophagus hannah	AM006	AM006	King cobra (Ophiophagus hannah), Elapidae, Thailand	816418.9999961926	1605614.9999992964	47N	Indochina Time	2014-12-15 13:01:00.000
14098527141	true	2014-12-15 20:16:00.000	101.93545117471719	14.505050274984702	radio-transmitter	Ophiophagus hannah	AM006	AM006	King cobra (Ophiophagus hannah), Elapidae, Thailand	816418.9999961926	1605614.9999992964	47N	Indochina Time	2014-12-16 03:16:00.000
14098527142	true	2014-12-16 06:11:00.000	101.93363663163989	14.508044231965616	radio-transmitter	Ophiophagus hannah	AM006	AM006	King cobra (Ophiophagus hannah), Elapidae, Thailand	816218.9999962079	1605943.9999992987	47N	Indochina Time	2014-12-16 13:11:00.000
14098527143	true	2014-12-16 22:13:00.000	101.93409556650502	14.509104170465626	radio-transmitter	Ophiophagus hannah	AM006	AM006	King cobra (Ophiophagus hannah), Elapidae, Thailand	816266.9999962053	1606061.9999992985	47N	Indochina Time	2014-12-17 05:13:00.000
14098527144	true	2014-12-17 01:37:00.000	101.93475456152217	14.512681300732902	radio-transmitter	Ophiophagus hannah	AM006	AM006	King cobra (Ophiophagus hannah), Elapidae, Thailand	816332.9999962058	1606458.999999297	47N	Indochina Time	2014-12-17 08:37:00.000
14098527145	true	2014-12-17 05:04:00.000	101.93475456152217	14.512681300732902	radio-transmitter	Ophiophagus hannah	AM006	AM006	King cobra (Ophiophagus hannah), Elapidae, Thailand	816332.9999962058	1606458.999999297	47N	Indochina Time	2014-12-17 12:04:00.000
14098527146	true	2014-12-17 19:22:00.000	101.93475456152217	14.512681300732902	radio-transmitter	Ophiophagus hannah	AM006	AM006	King cobra (Ophiophagus hannah), Elapidae, Thailand	816332.9999962058	1606458.999999297	47N	Indochina Time	2014-12-18 02:22:00.000
14098527147	true	2014-12-18 01:04:00.000	101.93475456152217	14.512681300732902	radio-transmitter	Ophiophagus hannah	AM006	AM006	King cobra (Ophiophagus hannah), Elapidae, Thailand	816332.9999962058	1606458.999999297	47N	Indochina Time	2014-12-18 08:04:00.000
14098527148	true	2014-12-18 03:14:00.000	101.93475456152217	14.512681300732902	radio-transmitter	Ophiophagus hannah	AM006	AM006	King cobra (Ophiophagus hannah), Elapidae, Thailand	816332.9999962058	1606458.999999297	47N	Indochina Time	2014-12-18 10:14:00.000
14098527149	true	2014-12-19 19:41:00.000	101.93475456152217	14.512681300732902	radio-transmitter	Ophiophagus hannah	AM006	AM006	King cobra (Ophiophagus hannah), Elapidae, Thailand	816332.9999962058	1606458.999999297	47N	Indochina Time	2014-12-20 02:41:00.000
14098527150	true	2014-12-20 00:00:00.000	101.93097351476631	14.514182615861834	radio-transmitter	Ophiophagus hannah	AM006	AM006	King cobra (Ophiophagus hannah), Elapidae, Thailand	815922.99999623	1606619.9999993027	47N	Indochina Time	2014-12-20 07:00:00.000
14098527151	true	2014-12-20 08:01:00.000	101.93160045525549	14.51321747130362	radio-transmitter	Ophiophagus hannah	AM006	AM006	King cobra (Ophiophagus hannah), Elapidae, Thailand	815991.9999962237	1606513.9999993017	47N	Indochina Time	2014-12-20 15:01:00.000
14098527152	true	2014-12-20 18:40:00.000	101.93076138737204	14.512857681279295	radio-transmitter	Ophiophagus hannah	AM006	AM006	King cobra (Ophiophagus hannah), Elapidae, Thailand	815901.9999962326	1606472.9999993036	47N	Indochina Time	2014-12-21 01:40:00.000
14098527153	true	2014-12-21 03:58:00.000	101.93183592120928	14.51701665840071	radio-transmitter	Ophiophagus hannah	AM006	AM006	King cobra (Ophiophagus hannah), Elapidae, Thailand	816011.9999962265	1606934.9999993017	47N	Indochina Time	2014-12-21 10:58:00.000
14098527154	true	2014-12-21 18:29:00.000	101.93112389895875	14.518560865370134	radio-transmitter	Ophiophagus hannah	AM006	AM006	King cobra (Ophiophagus hannah), Elapidae, Thailand	815932.9999962314	1607104.999999302	47N	Indochina Time	2014-12-22 01:29:00.000
14098527155	true	2014-12-22 21:40:00.000	101.93026114156538	14.516404164405847	radio-transmitter	Ophiophagus hannah	AM006	AM006	King cobra (Ophiophagus hannah), Elapidae, Thailand	815842.9999962371	1606864.9999993038	47N	Indochina Time	2014-12-23 04:40:00.000
14098527156	true	2014-12-23 03:33:00.000	101.93041419417753	14.516059065674641	radio-transmitter	Ophiophagus hannah	AM006	AM006	King cobra (Ophiophagus hannah), Elapidae, Thailand	815859.9999962356	1606826.9999993043	47N	Indochina Time	2014-12-23 10:33:00.000
14098527157	true	2014-12-23 17:44:00.000	101.93041419417753	14.516059065674641	radio-transmitter	Ophiophagus hannah	AM006	AM006	King cobra (Ophiophagus hannah), Elapidae, Thailand	815859.9999962356	1606826.9999993043	47N	Indochina Time	2014-12-24 00:44:00.000
14098527158	true	2014-12-24 22:23:00.000	101.93041419417753	14.516059065674641	radio-transmitter	Ophiophagus hannah	AM006	AM006	King cobra (Ophiophagus hannah), Elapidae, Thailand	815859.9999962356	1606826.9999993043	47N	Indochina Time	2014-12-25 05:23:00.000
14098527159	true	2014-12-25 19:50:00.000	101.93041419417753	14.516059065674641	radio-transmitter	Ophiophagus hannah	AM006	AM006	King cobra (Ophiophagus hannah), Elapidae, Thailand	815859.9999962356	1606826.9999993043	47N	Indochina Time	2014-12-26 02:50:00.000
14098527160	true	2014-12-26 01:47:00.000	101.93041419417753	14.516059065674641	radio-transmitter	Ophiophagus hannah	AM006	AM006	King cobra (Ophiophagus hannah), Elapidae, Thailand	815859.9999962356	1606826.9999993043	47N	Indochina Time	2014-12-26 08:47:00.000
14098527161	true	2014-12-26 19:22:00.000	101.93041419417753	14.516059065674641	radio-transmitter	Ophiophagus hannah	AM006	AM006	King cobra (Ophiophagus hannah), Elapidae, Thailand	815859.9999962356	1606826.9999993043	47N	Indochina Time	2014-12-27 02:22:00.000
14098527162	true	2014-12-27 02:02:00.000	101.93041419417753	14.516059065674641	radio-transmitter	Ophiophagus hannah	AM006	AM006	King cobra (Ophiophagus hannah), Elapidae, Thailand	815859.9999962356	1606826.9999993043	47N	Indochina Time	2014-12-27 09:02:00.000
14098527163	true	2014-12-28 03:23:00.000	101.93041419417753	14.516059065674641	radio-transmitter	Ophiophagus hannah	AM006	AM006	King cobra (Ophiophagus hannah), Elapidae, Thailand	815859.9999962356	1606826.9999993043	47N	Indochina Time	2014-12-28 10:23:00.000
14098527164	true	2014-12-29 00:49:00.000	101.93041383738779	14.516031976534375	radio-transmitter	Ophiophagus hannah	AM006	AM006	King cobra (Ophiophagus hannah), Elapidae, Thailand	815859.9999962368	1606823.9999993038	47N	Indochina Time	2014-12-29 07:49:00.000
14098527165	true	2014-12-30 19:56:00.000	101.92689269828641	14.518974986880623	radio-transmitter	Ophiophagus hannah	AM006	AM006	King cobra (Ophiophagus hannah), Elapidae, Thailand	815475.9999962593	1607144.9999993087	47N	Indochina Time	2014-12-31 02:56:00.000
14098527166	true	2014-12-31 19:05:00.000	101.92689269828641	14.518974986880623	radio-transmitter	Ophiophagus hannah	AM006	AM006	King cobra (Ophiophagus hannah), Elapidae, Thailand	815475.9999962593	1607144.9999993087	47N	Indochina Time	2015-01-01 02:05:00.000
14098527167	true	2015-01-01 02:57:00.000	101.92804919495681	14.519502415592076	radio-transmitter	Ophiophagus hannah	AM006	AM006	King cobra (Ophiophagus hannah), Elapidae, Thailand	815599.999996253	1607204.9999993066	47N	Indochina Time	2015-01-01 09:57:00.000
14098527168	true	2015-01-01 19:09:00.000	101.92804919495681	14.519502415592076	radio-transmitter	Ophiophagus hannah	AM006	AM006	King cobra (Ophiophagus hannah), Elapidae, Thailand	815599.999996253	1607204.9999993066	47N	Indochina Time	2015-01-02 02:09:00.000
14098527169	true	2015-01-02 01:33:00.000	101.92812239271667	14.518020381937436	radio-transmitter	Ophiophagus hannah	AM006	AM006	King cobra (Ophiophagus hannah), Elapidae, Thailand	815609.9999962503	1607040.9999993064	47N	Indochina Time	2015-01-02 08:33:00.000
14098527170	true	2015-01-02 18:26:00.000	101.92812239271667	14.518020381937436	radio-transmitter	Ophiophagus hannah	AM006	AM006	King cobra (Ophiophagus hannah), Elapidae, Thailand	815609.9999962503	1607040.9999993064	47N	Indochina Time	2015-01-03 01:26:00.000
14098527171	true	2015-01-03 03:45:00.000	101.92812239271667	14.518020381937436	radio-transmitter	Ophiophagus hannah	AM006	AM006	King cobra (Ophiophagus hannah), Elapidae, Thailand	815609.9999962503	1607040.9999993064	47N	Indochina Time	2015-01-03 10:45:00.000
14098527172	true	2015-01-03 22:22:00.000	101.9356824879622	14.519072779511207	radio-transmitter	Ophiophagus hannah	AM006	AM006	King cobra (Ophiophagus hannah), Elapidae, Thailand	816423.9999962021	1607167.999999296	47N	Indochina Time	2015-01-04 05:22:00.000
14098527173	true	2015-01-04 03:52:00.000	101.93610427945184	14.517315451558742	radio-transmitter	Ophiophagus hannah	AM006	AM006	King cobra (Ophiophagus hannah), Elapidae, Thailand	816471.9999961972	1606973.9999992948	47N	Indochina Time	2015-01-04 10:52:00.000
14098527174	true	2015-01-04 19:59:00.000	101.93610427945184	14.517315451558742	radio-transmitter	Ophiophagus hannah	AM006	AM006	King cobra (Ophiophagus hannah), Elapidae, Thailand	816471.9999961972	1606973.9999992948	47N	Indochina Time	2015-01-05 02:59:00.000
14098527175	true	2015-01-05 03:08:00.000	101.93668459083202	14.515628387449915	radio-transmitter	Ophiophagus hannah	AM006	AM006	King cobra (Ophiophagus hannah), Elapidae, Thailand	816536.9999961959	1606787.9999992945	47N	Indochina Time	2015-01-05 10:08:00.000
14098527176	true	2015-01-06 03:04:00.000	101.93668459083202	14.515628387449915	radio-transmitter	Ophiophagus hannah	AM006	AM006	King cobra (Ophiophagus hannah), Elapidae, Thailand	816536.9999961959	1606787.9999992945	47N	Indochina Time	2015-01-06 10:04:00.000
14098527177	true	2015-01-07 00:42:00.000	101.93668459083202	14.515628387449915	radio-transmitter	Ophiophagus hannah	AM006	AM006	King cobra (Ophiophagus hannah), Elapidae, Thailand	816536.9999961959	1606787.9999992945	47N	Indochina Time	2015-01-07 07:42:00.000
14098527178	true	2015-01-07 20:36:00.000	101.93668459083202	14.515628387449915	radio-transmitter	Ophiophagus hannah	AM006	AM006	King cobra (Ophiophagus hannah), Elapidae, Thailand	816536.9999961959	1606787.9999992945	47N	Indochina Time	2015-01-08 03:36:00.000
14098527179	true	2015-01-08 02:20:00.000	101.93668459083202	14.515628387449915	radio-transmitter	Ophiophagus hannah	AM006	AM006	King cobra (Ophiophagus hannah), Elapidae, Thailand	816536.9999961959	1606787.9999992945	47N	Indochina Time	2015-01-08 09:20:00.000
14098527180	true	2015-01-08 20:14:00.000	101.93668459083202	14.515628387449915	radio-transmitter	Ophiophagus hannah	AM006	AM006	King cobra (Ophiophagus hannah), Elapidae, Thailand	816536.9999961959	1606787.9999992945	47N	Indochina Time	2015-01-09 03:14:00.000
14098527181	true	2015-01-09 02:58:00.000	101.93668459083202	14.515628387449915	radio-transmitter	Ophiophagus hannah	AM006	AM006	King cobra (Ophiophagus hannah), Elapidae, Thailand	816536.9999961959	1606787.9999992945	47N	Indochina Time	2015-01-09 09:58:00.000
14098527182	true	2015-01-09 20:52:00.000	101.93668459083202	14.515628387449915	radio-transmitter	Ophiophagus hannah	AM006	AM006	King cobra (Ophiophagus hannah), Elapidae, Thailand	816536.9999961959	1606787.9999992945	47N	Indochina Time	2015-01-10 03:52:00.000
14098527183	true	2015-01-10 02:56:00.000	101.93668459083202	14.515628387449915	radio-transmitter	Ophiophagus hannah	AM006	AM006	King cobra (Ophiophagus hannah), Elapidae, Thailand	816536.9999961959	1606787.9999992945	47N	Indochina Time	2015-01-10 09:56:00.000
14098527184	true	2015-01-11 01:37:00.000	101.93668459083202	14.515628387449915	radio-transmitter	Ophiophagus hannah	AM006	AM006	King cobra (Ophiophagus hannah), Elapidae, Thailand	816536.9999961959	1606787.9999992945	47N	Indochina Time	2015-01-11 08:37:00.000
14098527185	true	2015-01-11 20:05:00.000	101.93668459083202	14.515628387449915	radio-transmitter	Ophiophagus hannah	AM006	AM006	King cobra (Ophiophagus hannah), Elapidae, Thailand	816536.9999961959	1606787.9999992945	47N	Indochina Time	2015-01-12 03:05:00.000
14098527186	true	2015-01-12 02:14:00.000	101.93668459083202	14.515628387449915	radio-transmitter	Ophiophagus hannah	AM006	AM006	King cobra (Ophiophagus hannah), Elapidae, Thailand	816536.9999961959	1606787.9999992945	47N	Indochina Time	2015-01-12 09:14:00.000
14098527187	true	2015-01-12 20:27:00.000	101.93668459083202	14.515628387449915	radio-transmitter	Ophiophagus hannah	AM006	AM006	King cobra (Ophiophagus hannah), Elapidae, Thailand	816536.9999961959	1606787.9999992945	47N	Indochina Time	2015-01-13 03:27:00.000
14098527188	true	2015-01-13 03:18:00.000	101.93786352341202	14.51574908396537	radio-transmitter	Ophiophagus hannah	AM006	AM006	King cobra (Ophiophagus hannah), Elapidae, Thailand	816663.9999961865	1606802.9999992927	47N	Indochina Time	2015-01-13 10:18:00.000
14098527189	true	2015-01-13 20:08:00.000	101.93786352341202	14.51574908396537	radio-transmitter	Ophiophagus hannah	AM006	AM006	King cobra (Ophiophagus hannah), Elapidae, Thailand	816663.9999961865	1606802.9999992927	47N	Indochina Time	2015-01-14 03:08:00.000
14098527190	true	2015-01-14 03:20:00.000	101.93786352341202	14.51574908396537	radio-transmitter	Ophiophagus hannah	AM006	AM006	King cobra (Ophiophagus hannah), Elapidae, Thailand	816663.9999961865	1606802.9999992927	47N	Indochina Time	2015-01-14 10:20:00.000
14098527191	true	2015-01-14 20:50:00.000	101.93786352341202	14.51574908396537	radio-transmitter	Ophiophagus hannah	AM006	AM006	King cobra (Ophiophagus hannah), Elapidae, Thailand	816663.9999961865	1606802.9999992927	47N	Indochina Time	2015-01-15 03:50:00.000
14098527192	true	2015-01-15 03:35:00.000	101.93786352341202	14.51574908396537	radio-transmitter	Ophiophagus hannah	AM006	AM006	King cobra (Ophiophagus hannah), Elapidae, Thailand	816663.9999961865	1606802.9999992927	47N	Indochina Time	2015-01-15 10:35:00.000
14098527193	true	2015-01-16 21:10:00.000	101.944763568992	14.51246550557065	radio-transmitter	Ophiophagus hannah	AM006	AM006	King cobra (Ophiophagus hannah), Elapidae, Thailand	817412.9999961383	1606448.999999282	47N	Indochina Time	2015-01-17 04:10:00.000
14098527194	true	2015-01-17 19:05:00.000	101.94493327254582	14.512680120674542	radio-transmitter	Ophiophagus hannah	AM006	AM006	King cobra (Ophiophagus hannah), Elapidae, Thailand	817430.9999961383	1606472.9999992815	47N	Indochina Time	2015-01-18 02:05:00.000
14098527195	true	2015-01-17 23:20:00.000	101.94493327254582	14.512680120674542	radio-transmitter	Ophiophagus hannah	AM006	AM006	King cobra (Ophiophagus hannah), Elapidae, Thailand	817430.9999961383	1606472.9999992815	47N	Indochina Time	2015-01-18 06:20:00.000
14098527196	true	2015-01-18 02:30:00.000	101.94493327254582	14.512680120674542	radio-transmitter	Ophiophagus hannah	AM006	AM006	King cobra (Ophiophagus hannah), Elapidae, Thailand	817430.9999961383	1606472.9999992815	47N	Indochina Time	2015-01-18 09:30:00.000
14098527197	true	2015-01-18 19:50:00.000	101.94493327254582	14.512680120674542	radio-transmitter	Ophiophagus hannah	AM006	AM006	King cobra (Ophiophagus hannah), Elapidae, Thailand	817430.9999961383	1606472.9999992815	47N	Indochina Time	2015-01-19 02:50:00.000
14098527198	true	2015-01-19 02:05:00.000	101.94481068044456	14.513223526269353	radio-transmitter	Ophiophagus hannah	AM006	AM006	King cobra (Ophiophagus hannah), Elapidae, Thailand	817416.9999961382	1606532.9999992813	47N	Indochina Time	2015-01-19 09:05:00.000
14098527199	true	2015-01-19 20:20:00.000	101.94481068044456	14.513223526269353	radio-transmitter	Ophiophagus hannah	AM006	AM006	King cobra (Ophiophagus hannah), Elapidae, Thailand	817416.9999961382	1606532.9999992813	47N	Indochina Time	2015-01-20 03:20:00.000
14098527200	true	2015-01-20 03:30:00.000	101.94481068044456	14.513223526269353	radio-transmitter	Ophiophagus hannah	AM006	AM006	King cobra (Ophiophagus hannah), Elapidae, Thailand	817416.9999961382	1606532.9999992813	47N	Indochina Time	2015-01-20 10:30:00.000
14098527201	true	2015-01-20 20:35:00.000	101.94481068044456	14.513223526269353	radio-transmitter	Ophiophagus hannah	AM006	AM006	King cobra (Ophiophagus hannah), Elapidae, Thailand	817416.9999961382	1606532.9999992813	47N	Indochina Time	2015-01-21 03:35:00.000
14098527202	true	2015-01-21 02:15:00.000	101.94481068044456	14.513223526269353	radio-transmitter	Ophiophagus hannah	AM006	AM006	King cobra (Ophiophagus hannah), Elapidae, Thailand	817416.9999961382	1606532.9999992813	47N	Indochina Time	2015-01-21 09:15:00.000
14098527203	true	2015-01-21 20:20:00.000	101.94481068044456	14.513223526269353	radio-transmitter	Ophiophagus hannah	AM006	AM006	King cobra (Ophiophagus hannah), Elapidae, Thailand	817416.9999961382	1606532.9999992813	47N	Indochina Time	2015-01-22 03:20:00.000
14098527204	true	2015-01-22 02:10:00.000	101.94481068044456	14.513223526269353	radio-transmitter	Ophiophagus hannah	AM006	AM006	King cobra (Ophiophagus hannah), Elapidae, Thailand	817416.9999961382	1606532.9999992813	47N	Indochina Time	2015-01-22 09:10:00.000
14098527205	true	2015-01-22 19:55:00.000	101.94481068044456	14.513223526269353	radio-transmitter	Ophiophagus hannah	AM006	AM006	King cobra (Ophiophagus hannah), Elapidae, Thailand	817416.9999961382	1606532.9999992813	47N	Indochina Time	2015-01-23 02:55:00.000
14098527206	true	2015-01-23 03:08:00.000	101.94481068044456	14.513223526269353	radio-transmitter	Ophiophagus hannah	AM006	AM006	King cobra (Ophiophagus hannah), Elapidae, Thailand	817416.9999961382	1606532.9999992813	47N	Indochina Time	2015-01-23 10:08:00.000
14098527207	true	2015-01-23 20:40:00.000	101.94481068044456	14.513223526269353	radio-transmitter	Ophiophagus hannah	AM006	AM006	King cobra (Ophiophagus hannah), Elapidae, Thailand	817416.9999961382	1606532.9999992813	47N	Indochina Time	2015-01-24 03:40:00.000
14098527208	true	2015-01-24 03:05:00.000	101.94481068044456	14.513223526269353	radio-transmitter	Ophiophagus hannah	AM006	AM006	King cobra (Ophiophagus hannah), Elapidae, Thailand	817416.9999961382	1606532.9999992813	47N	Indochina Time	2015-01-24 10:05:00.000
14098527209	true	2015-01-24 20:30:00.000	101.94481068044456	14.513223526269353	radio-transmitter	Ophiophagus hannah	AM006	AM006	King cobra (Ophiophagus hannah), Elapidae, Thailand	817416.9999961382	1606532.9999992813	47N	Indochina Time	2015-01-25 03:30:00.000
14098527210	true	2015-01-25 03:25:00.000	101.94481068044456	14.513223526269353	radio-transmitter	Ophiophagus hannah	AM006	AM006	King cobra (Ophiophagus hannah), Elapidae, Thailand	817416.9999961382	1606532.9999992813	47N	Indochina Time	2015-01-25 10:25:00.000
14098527211	true	2015-01-25 19:36:00.000	101.94481068044456	14.513223526269353	radio-transmitter	Ophiophagus hannah	AM006	AM006	King cobra (Ophiophagus hannah), Elapidae, Thailand	817416.9999961382	1606532.9999992813	47N	Indochina Time	2015-01-26 02:36:00.000
14098527212	true	2015-01-26 02:45:00.000	101.94481068044456	14.513223526269353	radio-transmitter	Ophiophagus hannah	AM006	AM006	King cobra (Ophiophagus hannah), Elapidae, Thailand	817416.9999961382	1606532.9999992813	47N	Indochina Time	2015-01-26 09:45:00.000
14098527213	true	2015-01-26 20:20:00.000	101.94481068044456	14.513223526269353	radio-transmitter	Ophiophagus hannah	AM006	AM006	King cobra (Ophiophagus hannah), Elapidae, Thailand	817416.9999961382	1606532.9999992813	47N	Indochina Time	2015-01-27 03:20:00.000
14098527214	true	2015-01-27 01:05:00.000	101.94481068044456	14.513223526269353	radio-transmitter	Ophiophagus hannah	AM006	AM006	King cobra (Ophiophagus hannah), Elapidae, Thailand	817416.9999961382	1606532.9999992813	47N	Indochina Time	2015-01-27 08:05:00.000
14098527215	true	2015-01-27 20:00:00.000	101.94481068044456	14.513223526269353	radio-transmitter	Ophiophagus hannah	AM006	AM006	King cobra (Ophiophagus hannah), Elapidae, Thailand	817416.9999961382	1606532.9999992813	47N	Indochina Time	2015-01-28 03:00:00.000
14098527216	true	2015-01-28 02:43:00.000	101.9434625867771	14.51362879102347	radio-transmitter	Ophiophagus hannah	AM006	AM006	King cobra (Ophiophagus hannah), Elapidae, Thailand	817270.9999961494	1606575.999999284	47N	Indochina Time	2015-01-28 09:43:00.000
14098527217	true	2015-01-28 16:57:00.000	101.94475793602706	14.513440935077536	radio-transmitter	Ophiophagus hannah	AM006	AM006	King cobra (Ophiophagus hannah), Elapidae, Thailand	817410.9999961385	1606556.999999282	47N	Indochina Time	2015-01-28 23:57:00.000
14098527218	true	2015-01-29 03:27:00.000	101.94475793602706	14.513440935077536	radio-transmitter	Ophiophagus hannah	AM006	AM006	King cobra (Ophiophagus hannah), Elapidae, Thailand	817410.9999961385	1606556.999999282	47N	Indochina Time	2015-01-29 10:27:00.000
14098527219	true	2015-01-29 19:15:00.000	101.94475793602706	14.513440935077536	radio-transmitter	Ophiophagus hannah	AM006	AM006	King cobra (Ophiophagus hannah), Elapidae, Thailand	817410.9999961385	1606556.999999282	47N	Indochina Time	2015-01-30 02:15:00.000
14098527220	true	2015-01-30 05:08:00.000	101.94475793602706	14.513440935077536	radio-transmitter	Ophiophagus hannah	AM006	AM006	King cobra (Ophiophagus hannah), Elapidae, Thailand	817410.9999961385	1606556.999999282	47N	Indochina Time	2015-01-30 12:08:00.000
14098527221	true	2015-01-30 20:36:00.000	101.94475793602706	14.513440935077536	radio-transmitter	Ophiophagus hannah	AM006	AM006	King cobra (Ophiophagus hannah), Elapidae, Thailand	817410.9999961385	1606556.999999282	47N	Indochina Time	2015-01-31 03:36:00.000
14098527222	true	2015-01-31 02:34:00.000	101.94475793602706	14.513440935077536	radio-transmitter	Ophiophagus hannah	AM006	AM006	King cobra (Ophiophagus hannah), Elapidae, Thailand	817410.9999961385	1606556.999999282	47N	Indochina Time	2015-01-31 09:34:00.000
14098527223	true	2015-01-31 21:05:00.000	101.94677731945062	14.511925435592305	radio-transmitter	Ophiophagus hannah	AM006	AM006	King cobra (Ophiophagus hannah), Elapidae, Thailand	817630.9999961229	1606391.9999992787	47N	Indochina Time	2015-02-01 04:05:00.000
14098527224	true	2015-02-01 03:16:00.000	101.94677731945062	14.511925435592305	radio-transmitter	Ophiophagus hannah	AM006	AM006	King cobra (Ophiophagus hannah), Elapidae, Thailand	817630.9999961229	1606391.9999992787	47N	Indochina Time	2015-02-01 10:16:00.000
14098527225	true	2015-02-01 20:30:00.000	101.94677731945062	14.511925435592305	radio-transmitter	Ophiophagus hannah	AM006	AM006	King cobra (Ophiophagus hannah), Elapidae, Thailand	817630.9999961229	1606391.9999992787	47N	Indochina Time	2015-02-02 03:30:00.000
14098527226	true	2015-02-02 03:35:00.000	101.94447862401583	14.509145637982414	radio-transmitter	Ophiophagus hannah	AM006	AM006	King cobra (Ophiophagus hannah), Elapidae, Thailand	817386.9999961366	1606080.9999992829	47N	Indochina Time	2015-02-02 10:35:00.000
14098527227	true	2015-02-02 18:55:00.000	101.94457434449555	14.506570571632098	radio-transmitter	Ophiophagus hannah	AM006	AM006	King cobra (Ophiophagus hannah), Elapidae, Thailand	817400.999996136	1605795.9999992826	47N	Indochina Time	2015-02-03 01:55:00.000
14098527228	true	2015-02-02 21:06:00.000	101.94457434449555	14.506570571632098	radio-transmitter	Ophiophagus hannah	AM006	AM006	King cobra (Ophiophagus hannah), Elapidae, Thailand	817400.999996136	1605795.9999992826	47N	Indochina Time	2015-02-03 04:06:00.000
14098527229	true	2015-02-03 02:55:00.000	101.94340047754285	14.515941534452145	radio-transmitter	Ophiophagus hannah	AM006	AM006	King cobra (Ophiophagus hannah), Elapidae, Thailand	817260.9999961501	1606831.9999992836	47N	Indochina Time	2015-02-03 09:55:00.000
14098527230	true	2015-02-03 05:36:00.000	101.94340047754285	14.515941534452145	radio-transmitter	Ophiophagus hannah	AM006	AM006	King cobra (Ophiophagus hannah), Elapidae, Thailand	817260.9999961501	1606831.9999992836	47N	Indochina Time	2015-02-03 12:36:00.000
14098527231	true	2015-02-03 17:55:00.000	101.94291915372142	14.50548051592143	radio-transmitter	Ophiophagus hannah	AM006	AM006	King cobra (Ophiophagus hannah), Elapidae, Thailand	817223.9999961462	1605672.9999992857	47N	Indochina Time	2015-02-04 00:55:00.000
14098527232	true	2015-02-03 22:05:00.000	101.94291915372142	14.50548051592143	radio-transmitter	Ophiophagus hannah	AM006	AM006	King cobra (Ophiophagus hannah), Elapidae, Thailand	817223.9999961462	1605672.9999992857	47N	Indochina Time	2015-02-04 05:05:00.000
14098527233	true	2015-02-04 03:42:00.000	101.94231320703412	14.506626037984699	radio-transmitter	Ophiophagus hannah	AM006	AM006	King cobra (Ophiophagus hannah), Elapidae, Thailand	817156.9999961518	1605798.999999286	47N	Indochina Time	2015-02-04 10:42:00.000
14098527234	true	2015-02-04 06:44:00.000	101.94231320703412	14.506626037984699	radio-transmitter	Ophiophagus hannah	AM006	AM006	King cobra (Ophiophagus hannah), Elapidae, Thailand	817156.9999961518	1605798.999999286	47N	Indochina Time	2015-02-04 13:44:00.000
14098527235	true	2015-02-04 16:54:00.000	101.94231320703412	14.506626037984699	radio-transmitter	Ophiophagus hannah	AM006	AM006	King cobra (Ophiophagus hannah), Elapidae, Thailand	817156.9999961518	1605798.999999286	47N	Indochina Time	2015-02-04 23:54:00.000
14098527236	true	2015-02-04 23:28:00.000	101.94298685575275	14.502887735933186	radio-transmitter	Ophiophagus hannah	AM006	AM006	King cobra (Ophiophagus hannah), Elapidae, Thailand	817234.9999961426	1605385.9999992847	47N	Indochina Time	2015-02-05 06:28:00.000
14098527237	true	2015-02-05 02:42:00.000	101.94298685575275	14.502887735933186	radio-transmitter	Ophiophagus hannah	AM006	AM006	King cobra (Ophiophagus hannah), Elapidae, Thailand	817234.9999961426	1605385.9999992847	47N	Indochina Time	2015-02-05 09:42:00.000
14098527238	true	2015-02-05 06:12:00.000	101.94298685575275	14.502887735933186	radio-transmitter	Ophiophagus hannah	AM006	AM006	King cobra (Ophiophagus hannah), Elapidae, Thailand	817234.9999961426	1605385.9999992847	47N	Indochina Time	2015-02-05 13:12:00.000
14098527239	true	2015-02-05 16:57:00.000	101.94298685575275	14.502887735933186	radio-transmitter	Ophiophagus hannah	AM006	AM006	King cobra (Ophiophagus hannah), Elapidae, Thailand	817234.9999961426	1605385.9999992847	47N	Indochina Time	2015-02-05 23:57:00.000
14098527240	true	2015-02-05 20:54:00.000	101.94298685575275	14.502887735933186	radio-transmitter	Ophiophagus hannah	AM006	AM006	King cobra (Ophiophagus hannah), Elapidae, Thailand	817234.9999961426	1605385.9999992847	47N	Indochina Time	2015-02-06 03:54:00.000
14098527241	true	2015-02-06 02:20:00.000	101.94298685575275	14.502887735933186	radio-transmitter	Ophiophagus hannah	AM006	AM006	King cobra (Ophiophagus hannah), Elapidae, Thailand	817234.9999961426	1605385.9999992847	47N	Indochina Time	2015-02-06 09:20:00.000
14098527242	true	2015-02-06 06:28:00.000	101.94298685575275	14.502887735933186	radio-transmitter	Ophiophagus hannah	AM006	AM006	King cobra (Ophiophagus hannah), Elapidae, Thailand	817234.9999961426	1605385.9999992847	47N	Indochina Time	2015-02-06 13:28:00.000
14098527243	true	2015-02-06 17:11:00.000	101.94298685575275	14.502887735933186	radio-transmitter	Ophiophagus hannah	AM006	AM006	King cobra (Ophiophagus hannah), Elapidae, Thailand	817234.9999961426	1605385.9999992847	47N	Indochina Time	2015-02-07 00:11:00.000
14098527244	true	2015-02-06 21:02:00.000	101.94298685575275	14.502887735933186	radio-transmitter	Ophiophagus hannah	AM006	AM006	King cobra (Ophiophagus hannah), Elapidae, Thailand	817234.9999961426	1605385.9999992847	47N	Indochina Time	2015-02-07 04:02:00.000
14098527245	true	2015-02-07 02:52:00.000	101.94298685575275	14.502887735933186	radio-transmitter	Ophiophagus hannah	AM006	AM006	King cobra (Ophiophagus hannah), Elapidae, Thailand	817234.9999961426	1605385.9999992847	47N	Indochina Time	2015-02-07 09:52:00.000
14098527246	true	2015-02-07 06:53:00.000	101.94298685575275	14.502887735933186	radio-transmitter	Ophiophagus hannah	AM006	AM006	King cobra (Ophiophagus hannah), Elapidae, Thailand	817234.9999961426	1605385.9999992847	47N	Indochina Time	2015-02-07 13:53:00.000
14098527247	true	2015-02-07 17:02:00.000	101.94298685575275	14.502887735933186	radio-transmitter	Ophiophagus hannah	AM006	AM006	King cobra (Ophiophagus hannah), Elapidae, Thailand	817234.9999961426	1605385.9999992847	47N	Indochina Time	2015-02-08 00:02:00.000
14098527248	true	2015-02-07 22:17:00.000	101.94298685575275	14.502887735933186	radio-transmitter	Ophiophagus hannah	AM006	AM006	King cobra (Ophiophagus hannah), Elapidae, Thailand	817234.9999961426	1605385.9999992847	47N	Indochina Time	2015-02-08 05:17:00.000
14098527249	true	2015-02-08 02:58:00.000	101.94298685575275	14.502887735933186	radio-transmitter	Ophiophagus hannah	AM006	AM006	King cobra (Ophiophagus hannah), Elapidae, Thailand	817234.9999961426	1605385.9999992847	47N	Indochina Time	2015-02-08 09:58:00.000
14098527250	true	2015-02-08 05:55:00.000	101.94298685575275	14.502887735933186	radio-transmitter	Ophiophagus hannah	AM006	AM006	King cobra (Ophiophagus hannah), Elapidae, Thailand	817234.9999961426	1605385.9999992847	47N	Indochina Time	2015-02-08 12:55:00.000
14098527251	true	2015-02-08 20:48:00.000	101.94298685575275	14.502887735933186	radio-transmitter	Ophiophagus hannah	AM006	AM006	King cobra (Ophiophagus hannah), Elapidae, Thailand	817234.9999961426	1605385.9999992847	47N	Indochina Time	2015-02-09 03:48:00.000
14098527252	true	2015-02-09 02:48:00.000	101.94298685575275	14.502887735933186	radio-transmitter	Ophiophagus hannah	AM006	AM006	King cobra (Ophiophagus hannah), Elapidae, Thailand	817234.9999961426	1605385.9999992847	47N	Indochina Time	2015-02-09 09:48:00.000
14098527253	true	2015-02-09 06:36:00.000	101.94298685575275	14.502887735933186	radio-transmitter	Ophiophagus hannah	AM006	AM006	King cobra (Ophiophagus hannah), Elapidae, Thailand	817234.9999961426	1605385.9999992847	47N	Indochina Time	2015-02-09 13:36:00.000
14098527254	true	2015-02-09 17:14:00.000	101.94298685575275	14.502887735933186	radio-transmitter	Ophiophagus hannah	AM006	AM006	King cobra (Ophiophagus hannah), Elapidae, Thailand	817234.9999961426	1605385.9999992847	47N	Indochina Time	2015-02-10 00:14:00.000
14098527255	true	2015-02-09 20:29:00.000	101.94298685575275	14.502887735933186	radio-transmitter	Ophiophagus hannah	AM006	AM006	King cobra (Ophiophagus hannah), Elapidae, Thailand	817234.9999961426	1605385.9999992847	47N	Indochina Time	2015-02-10 03:29:00.000
14098527256	true	2015-02-10 03:06:00.000	101.94298685575275	14.502887735933186	radio-transmitter	Ophiophagus hannah	AM006	AM006	King cobra (Ophiophagus hannah), Elapidae, Thailand	817234.9999961426	1605385.9999992847	47N	Indochina Time	2015-02-10 10:06:00.000
14098527257	true	2015-02-10 06:20:00.000	101.94298685575275	14.502887735933186	radio-transmitter	Ophiophagus hannah	AM006	AM006	King cobra (Ophiophagus hannah), Elapidae, Thailand	817234.9999961426	1605385.9999992847	47N	Indochina Time	2015-02-10 13:20:00.000
14098527258	true	2015-02-10 17:06:00.000	101.94298685575275	14.502887735933186	radio-transmitter	Ophiophagus hannah	AM006	AM006	King cobra (Ophiophagus hannah), Elapidae, Thailand	817234.9999961426	1605385.9999992847	47N	Indochina Time	2015-02-11 00:06:00.000
14098527259	true	2015-02-10 21:27:00.000	101.94298685575275	14.502887735933186	radio-transmitter	Ophiophagus hannah	AM006	AM006	King cobra (Ophiophagus hannah), Elapidae, Thailand	817234.9999961426	1605385.9999992847	47N	Indochina Time	2015-02-11 04:27:00.000
14098527260	true	2015-02-11 08:00:00.000	101.94298685575275	14.502887735933186	radio-transmitter	Ophiophagus hannah	AM006	AM006	King cobra (Ophiophagus hannah), Elapidae, Thailand	817234.9999961426	1605385.9999992847	47N	Indochina Time	2015-02-11 15:00:00.000
14098527261	true	2015-02-11 17:11:00.000	101.94298685575275	14.502887735933186	radio-transmitter	Ophiophagus hannah	AM006	AM006	King cobra (Ophiophagus hannah), Elapidae, Thailand	817234.9999961426	1605385.9999992847	47N	Indochina Time	2015-02-12 00:11:00.000
14098527262	true	2015-02-11 22:08:00.000	101.94298685575275	14.502887735933186	radio-transmitter	Ophiophagus hannah	AM006	AM006	King cobra (Ophiophagus hannah), Elapidae, Thailand	817234.9999961426	1605385.9999992847	47N	Indochina Time	2015-02-12 05:08:00.000
14098527263	true	2015-02-12 02:32:00.000	101.94298685575275	14.502887735933186	radio-transmitter	Ophiophagus hannah	AM006	AM006	King cobra (Ophiophagus hannah), Elapidae, Thailand	817234.9999961426	1605385.9999992847	47N	Indochina Time	2015-02-12 09:32:00.000
14098527264	true	2015-02-12 17:17:00.000	101.94298685575275	14.502887735933186	radio-transmitter	Ophiophagus hannah	AM006	AM006	King cobra (Ophiophagus hannah), Elapidae, Thailand	817234.9999961426	1605385.9999992847	47N	Indochina Time	2015-02-13 00:17:00.000
14098527265	true	2015-02-12 21:09:00.000	101.94298685575275	14.502887735933186	radio-transmitter	Ophiophagus hannah	AM006	AM006	King cobra (Ophiophagus hannah), Elapidae, Thailand	817234.9999961426	1605385.9999992847	47N	Indochina Time	2015-02-13 04:09:00.000
14098527266	true	2015-02-13 02:24:00.000	101.94298685575275	14.502887735933186	radio-transmitter	Ophiophagus hannah	AM006	AM006	King cobra (Ophiophagus hannah), Elapidae, Thailand	817234.9999961426	1605385.9999992847	47N	Indochina Time	2015-02-13 09:24:00.000
14098527267	true	2015-02-13 05:36:00.000	101.94298685575275	14.502887735933186	radio-transmitter	Ophiophagus hannah	AM006	AM006	King cobra (Ophiophagus hannah), Elapidae, Thailand	817234.9999961426	1605385.9999992847	47N	Indochina Time	2015-02-13 12:36:00.000
14098527268	true	2015-02-13 19:10:00.000	101.94298685575275	14.502887735933186	radio-transmitter	Ophiophagus hannah	AM006	AM006	King cobra (Ophiophagus hannah), Elapidae, Thailand	817234.9999961426	1605385.9999992847	47N	Indochina Time	2015-02-14 02:10:00.000
14098527269	true	2015-02-14 03:48:00.000	101.94298685575275	14.502887735933186	radio-transmitter	Ophiophagus hannah	AM006	AM006	King cobra (Ophiophagus hannah), Elapidae, Thailand	817234.9999961426	1605385.9999992847	47N	Indochina Time	2015-02-14 10:48:00.000
14098527270	true	2015-02-14 17:15:00.000	101.94298685575275	14.502887735933186	radio-transmitter	Ophiophagus hannah	AM006	AM006	King cobra (Ophiophagus hannah), Elapidae, Thailand	817234.9999961426	1605385.9999992847	47N	Indochina Time	2015-02-15 00:15:00.000
14098527271	true	2015-02-14 23:02:00.000	101.94298685575275	14.502887735933186	radio-transmitter	Ophiophagus hannah	AM006	AM006	King cobra (Ophiophagus hannah), Elapidae, Thailand	817234.9999961426	1605385.9999992847	47N	Indochina Time	2015-02-15 06:02:00.000
14098527272	true	2015-02-15 02:58:00.000	101.94298685575275	14.502887735933186	radio-transmitter	Ophiophagus hannah	AM006	AM006	King cobra (Ophiophagus hannah), Elapidae, Thailand	817234.9999961426	1605385.9999992847	47N	Indochina Time	2015-02-15 09:58:00.000
14098527273	true	2015-02-15 06:43:00.000	101.94298685575275	14.502887735933186	radio-transmitter	Ophiophagus hannah	AM006	AM006	King cobra (Ophiophagus hannah), Elapidae, Thailand	817234.9999961426	1605385.9999992847	47N	Indochina Time	2015-02-15 13:43:00.000
14098527274	true	2015-02-15 17:00:00.000	101.94298685575275	14.502887735933186	radio-transmitter	Ophiophagus hannah	AM006	AM006	King cobra (Ophiophagus hannah), Elapidae, Thailand	817234.9999961426	1605385.9999992847	47N	Indochina Time	2015-02-16 00:00:00.000
14098527275	true	2015-02-15 23:02:00.000	101.94298685575275	14.502887735933186	radio-transmitter	Ophiophagus hannah	AM006	AM006	King cobra (Ophiophagus hannah), Elapidae, Thailand	817234.9999961426	1605385.9999992847	47N	Indochina Time	2015-02-16 06:02:00.000
14098527276	true	2015-02-16 03:06:00.000	101.94298685575275	14.502887735933186	radio-transmitter	Ophiophagus hannah	AM006	AM006	King cobra (Ophiophagus hannah), Elapidae, Thailand	817234.9999961426	1605385.9999992847	47N	Indochina Time	2015-02-16 10:06:00.000
14098527277	true	2015-02-16 05:43:00.000	101.94298685575275	14.502887735933186	radio-transmitter	Ophiophagus hannah	AM006	AM006	King cobra (Ophiophagus hannah), Elapidae, Thailand	817234.9999961426	1605385.9999992847	47N	Indochina Time	2015-02-16 12:43:00.000
14098527278	true	2015-02-16 17:19:00.000	101.94298685575275	14.502887735933186	radio-transmitter	Ophiophagus hannah	AM006	AM006	King cobra (Ophiophagus hannah), Elapidae, Thailand	817234.9999961426	1605385.9999992847	47N	Indochina Time	2015-02-17 00:19:00.000
14098527279	true	2015-02-16 20:23:00.000	101.94298685575275	14.502887735933186	radio-transmitter	Ophiophagus hannah	AM006	AM006	King cobra (Ophiophagus hannah), Elapidae, Thailand	817234.9999961426	1605385.9999992847	47N	Indochina Time	2015-02-17 03:23:00.000
14098527280	true	2015-02-17 02:26:00.000	101.94298685575275	14.502887735933186	radio-transmitter	Ophiophagus hannah	AM006	AM006	King cobra (Ophiophagus hannah), Elapidae, Thailand	817234.9999961426	1605385.9999992847	47N	Indochina Time	2015-02-17 09:26:00.000
14098527281	true	2015-02-17 21:13:00.000	101.94298685575275	14.502887735933186	radio-transmitter	Ophiophagus hannah	AM006	AM006	King cobra (Ophiophagus hannah), Elapidae, Thailand	817234.9999961426	1605385.9999992847	47N	Indochina Time	2015-02-18 04:13:00.000
14098527282	true	2015-02-18 04:51:00.000	101.94298685575275	14.502887735933186	radio-transmitter	Ophiophagus hannah	AM006	AM006	King cobra (Ophiophagus hannah), Elapidae, Thailand	817234.9999961426	1605385.9999992847	47N	Indochina Time	2015-02-18 11:51:00.000
14098527283	true	2015-02-18 16:34:00.000	101.94298685575275	14.502887735933186	radio-transmitter	Ophiophagus hannah	AM006	AM006	King cobra (Ophiophagus hannah), Elapidae, Thailand	817234.9999961426	1605385.9999992847	47N	Indochina Time	2015-02-18 23:34:00.000
14098527284	true	2015-02-18 16:48:00.000	101.94298685575275	14.502887735933186	radio-transmitter	Ophiophagus hannah	AM006	AM006	King cobra (Ophiophagus hannah), Elapidae, Thailand	817234.9999961426	1605385.9999992847	47N	Indochina Time	2015-02-18 23:48:00.000
14098527285	true	2015-02-18 21:16:00.000	101.94298685575275	14.502887735933186	radio-transmitter	Ophiophagus hannah	AM006	AM006	King cobra (Ophiophagus hannah), Elapidae, Thailand	817234.9999961426	1605385.9999992847	47N	Indochina Time	2015-02-19 04:16:00.000
14098527286	true	2015-02-19 21:25:00.000	101.94298685575275	14.502887735933186	radio-transmitter	Ophiophagus hannah	AM006	AM006	King cobra (Ophiophagus hannah), Elapidae, Thailand	817234.9999961426	1605385.9999992847	47N	Indochina Time	2015-02-20 04:25:00.000
14098527287	true	2015-02-20 03:00:00.000	101.94298685575275	14.502887735933186	radio-transmitter	Ophiophagus hannah	AM006	AM006	King cobra (Ophiophagus hannah), Elapidae, Thailand	817234.9999961426	1605385.9999992847	47N	Indochina Time	2015-02-20 10:00:00.000
14098527288	true	2015-02-20 17:01:00.000	101.94298685575275	14.502887735933186	radio-transmitter	Ophiophagus hannah	AM006	AM006	King cobra (Ophiophagus hannah), Elapidae, Thailand	817234.9999961426	1605385.9999992847	47N	Indochina Time	2015-02-21 00:01:00.000
14098527289	true	2015-02-20 21:25:00.000	101.94298685575275	14.502887735933186	radio-transmitter	Ophiophagus hannah	AM006	AM006	King cobra (Ophiophagus hannah), Elapidae, Thailand	817234.9999961426	1605385.9999992847	47N	Indochina Time	2015-02-21 04:25:00.000
14098527290	true	2015-02-21 02:25:00.000	101.94298685575275	14.502887735933186	radio-transmitter	Ophiophagus hannah	AM006	AM006	King cobra (Ophiophagus hannah), Elapidae, Thailand	817234.9999961426	1605385.9999992847	47N	Indochina Time	2015-02-21 09:25:00.000
14098527291	true	2015-02-21 06:11:00.000	101.94298685575275	14.502887735933186	radio-transmitter	Ophiophagus hannah	AM006	AM006	King cobra (Ophiophagus hannah), Elapidae, Thailand	817234.9999961426	1605385.9999992847	47N	Indochina Time	2015-02-21 13:11:00.000
14098527292	true	2015-02-21 20:39:00.000	101.94298685575275	14.502887735933186	radio-transmitter	Ophiophagus hannah	AM006	AM006	King cobra (Ophiophagus hannah), Elapidae, Thailand	817234.9999961426	1605385.9999992847	47N	Indochina Time	2015-02-22 03:39:00.000
14098527293	true	2015-02-22 02:22:00.000	101.94298685575275	14.502887735933186	radio-transmitter	Ophiophagus hannah	AM006	AM006	King cobra (Ophiophagus hannah), Elapidae, Thailand	817234.9999961426	1605385.9999992847	47N	Indochina Time	2015-02-22 09:22:00.000
14098527294	true	2015-02-22 18:17:00.000	101.94298685575275	14.502887735933186	radio-transmitter	Ophiophagus hannah	AM006	AM006	King cobra (Ophiophagus hannah), Elapidae, Thailand	817234.9999961426	1605385.9999992847	47N	Indochina Time	2015-02-23 01:17:00.000
14098527295	true	2015-02-23 02:26:00.000	101.94298685575275	14.502887735933186	radio-transmitter	Ophiophagus hannah	AM006	AM006	King cobra (Ophiophagus hannah), Elapidae, Thailand	817234.9999961426	1605385.9999992847	47N	Indochina Time	2015-02-23 09:26:00.000
14098527296	true	2015-02-23 19:03:00.000	101.94298685575275	14.502887735933186	radio-transmitter	Ophiophagus hannah	AM006	AM006	King cobra (Ophiophagus hannah), Elapidae, Thailand	817234.9999961426	1605385.9999992847	47N	Indochina Time	2015-02-24 02:03:00.000
14098527297	true	2015-02-24 00:04:00.000	101.94298685575275	14.502887735933186	radio-transmitter	Ophiophagus hannah	AM006	AM006	King cobra (Ophiophagus hannah), Elapidae, Thailand	817234.9999961426	1605385.9999992847	47N	Indochina Time	2015-02-24 07:04:00.000
14098527298	true	2015-02-24 02:43:00.000	101.94298685575275	14.502887735933186	radio-transmitter	Ophiophagus hannah	AM006	AM006	King cobra (Ophiophagus hannah), Elapidae, Thailand	817234.9999961426	1605385.9999992847	47N	Indochina Time	2015-02-24 09:43:00.000
14098527299	true	2015-02-24 17:02:00.000	101.94298685575275	14.502887735933186	radio-transmitter	Ophiophagus hannah	AM006	AM006	King cobra (Ophiophagus hannah), Elapidae, Thailand	817234.9999961426	1605385.9999992847	47N	Indochina Time	2015-02-25 00:02:00.000
14098527300	true	2015-02-24 21:30:00.000	101.94298685575275	14.502887735933186	radio-transmitter	Ophiophagus hannah	AM006	AM006	King cobra (Ophiophagus hannah), Elapidae, Thailand	817234.9999961426	1605385.9999992847	47N	Indochina Time	2015-02-25 04:30:00.000
14098527301	true	2015-02-25 02:35:00.000	101.94298685575275	14.502887735933186	radio-transmitter	Ophiophagus hannah	AM006	AM006	King cobra (Ophiophagus hannah), Elapidae, Thailand	817234.9999961426	1605385.9999992847	47N	Indochina Time	2015-02-25 09:35:00.000
14098527302	true	2015-02-25 07:05:00.000	101.94298685575275	14.502887735933186	radio-transmitter	Ophiophagus hannah	AM006	AM006	King cobra (Ophiophagus hannah), Elapidae, Thailand	817234.9999961426	1605385.9999992847	47N	Indochina Time	2015-02-25 14:05:00.000
14098527303	true	2015-02-25 23:53:00.000	101.94298685575275	14.502887735933186	radio-transmitter	Ophiophagus hannah	AM006	AM006	King cobra (Ophiophagus hannah), Elapidae, Thailand	817234.9999961426	1605385.9999992847	47N	Indochina Time	2015-02-26 06:53:00.000
14098527304	true	2015-02-26 03:32:00.000	101.94298685575275	14.502887735933186	radio-transmitter	Ophiophagus hannah	AM006	AM006	King cobra (Ophiophagus hannah), Elapidae, Thailand	817234.9999961426	1605385.9999992847	47N	Indochina Time	2015-02-26 10:32:00.000
14098527305	true	2015-02-26 07:38:00.000	101.94298685575275	14.502887735933186	radio-transmitter	Ophiophagus hannah	AM006	AM006	King cobra (Ophiophagus hannah), Elapidae, Thailand	817234.9999961426	1605385.9999992847	47N	Indochina Time	2015-02-26 14:38:00.000
14098527306	true	2015-02-26 17:04:00.000	101.94298685575275	14.502887735933186	radio-transmitter	Ophiophagus hannah	AM006	AM006	King cobra (Ophiophagus hannah), Elapidae, Thailand	817234.9999961426	1605385.9999992847	47N	Indochina Time	2015-02-27 00:04:00.000
14098527307	true	2015-02-26 21:44:00.000	101.94298685575275	14.502887735933186	radio-transmitter	Ophiophagus hannah	AM006	AM006	King cobra (Ophiophagus hannah), Elapidae, Thailand	817234.9999961426	1605385.9999992847	47N	Indochina Time	2015-02-27 04:44:00.000
14098527308	true	2015-02-27 03:49:00.000	101.94298685575275	14.502887735933186	radio-transmitter	Ophiophagus hannah	AM006	AM006	King cobra (Ophiophagus hannah), Elapidae, Thailand	817234.9999961426	1605385.9999992847	47N	Indochina Time	2015-02-27 10:49:00.000
14098527309	true	2015-02-27 06:30:00.000	101.94298685575275	14.502887735933186	radio-transmitter	Ophiophagus hannah	AM006	AM006	King cobra (Ophiophagus hannah), Elapidae, Thailand	817234.9999961426	1605385.9999992847	47N	Indochina Time	2015-02-27 13:30:00.000
14098527310	true	2015-02-27 17:05:00.000	101.94298685575275	14.502887735933186	radio-transmitter	Ophiophagus hannah	AM006	AM006	King cobra (Ophiophagus hannah), Elapidae, Thailand	817234.9999961426	1605385.9999992847	47N	Indochina Time	2015-02-28 00:05:00.000
14098527311	true	2015-02-27 21:51:00.000	101.94298685575275	14.502887735933186	radio-transmitter	Ophiophagus hannah	AM006	AM006	King cobra (Ophiophagus hannah), Elapidae, Thailand	817234.9999961426	1605385.9999992847	47N	Indochina Time	2015-02-28 04:51:00.000
14098527312	true	2015-02-28 03:18:00.000	101.94298685575275	14.502887735933186	radio-transmitter	Ophiophagus hannah	AM006	AM006	King cobra (Ophiophagus hannah), Elapidae, Thailand	817234.9999961426	1605385.9999992847	47N	Indochina Time	2015-02-28 10:18:00.000
14098527313	true	2015-02-28 17:27:00.000	101.94298685575275	14.502887735933186	radio-transmitter	Ophiophagus hannah	AM006	AM006	King cobra (Ophiophagus hannah), Elapidae, Thailand	817234.9999961426	1605385.9999992847	47N	Indochina Time	2015-03-01 00:27:00.000
14098527314	true	2015-02-28 22:54:00.000	101.94298685575275	14.502887735933186	radio-transmitter	Ophiophagus hannah	AM006	AM006	King cobra (Ophiophagus hannah), Elapidae, Thailand	817234.9999961426	1605385.9999992847	47N	Indochina Time	2015-03-01 05:54:00.000
14098527315	true	2015-03-01 02:45:00.000	101.94298685575275	14.502887735933186	radio-transmitter	Ophiophagus hannah	AM006	AM006	King cobra (Ophiophagus hannah), Elapidae, Thailand	817234.9999961426	1605385.9999992847	47N	Indochina Time	2015-03-01 09:45:00.000
14098527316	true	2015-03-01 17:07:00.000	101.94298685575275	14.502887735933186	radio-transmitter	Ophiophagus hannah	AM006	AM006	King cobra (Ophiophagus hannah), Elapidae, Thailand	817234.9999961426	1605385.9999992847	47N	Indochina Time	2015-03-02 00:07:00.000
14098527317	true	2015-03-02 04:21:00.000	101.9451672861958	14.503040998199564	radio-transmitter	Ophiophagus hannah	AM006	AM006	King cobra (Ophiophagus hannah), Elapidae, Thailand	817469.9999961292	1605405.9999992817	47N	Indochina Time	2015-03-02 11:21:00.000
14098527318	true	2015-03-02 17:57:00.000	101.9451672861958	14.503040998199564	radio-transmitter	Ophiophagus hannah	AM006	AM006	King cobra (Ophiophagus hannah), Elapidae, Thailand	817469.9999961292	1605405.9999992817	47N	Indochina Time	2015-03-03 00:57:00.000
14098527319	true	2015-03-03 06:43:00.000	101.94867905768497	14.502229248242164	radio-transmitter	Ophiophagus hannah	AM006	AM006	King cobra (Ophiophagus hannah), Elapidae, Thailand	817849.9999961063	1605320.9999992766	47N	Indochina Time	2015-03-03 13:43:00.000
14098527320	true	2015-03-03 08:26:00.000	101.94780515191623	14.502736938618243	radio-transmitter	Ophiophagus hannah	AM006	AM006	King cobra (Ophiophagus hannah), Elapidae, Thailand	817754.9999961114	1605375.999999278	47N	Indochina Time	2015-03-03 15:26:00.000
14098527321	true	2015-03-03 18:00:00.000	101.94780515191623	14.502736938618243	radio-transmitter	Ophiophagus hannah	AM006	AM006	King cobra (Ophiophagus hannah), Elapidae, Thailand	817754.9999961114	1605375.999999278	47N	Indochina Time	2015-03-04 01:00:00.000
14098527322	true	2015-03-03 23:40:00.000	101.94780515191623	14.502736938618243	radio-transmitter	Ophiophagus hannah	AM006	AM006	King cobra (Ophiophagus hannah), Elapidae, Thailand	817754.9999961114	1605375.999999278	47N	Indochina Time	2015-03-04 06:40:00.000
14098527323	true	2015-03-04 02:42:00.000	101.94780515191623	14.502736938618243	radio-transmitter	Ophiophagus hannah	AM006	AM006	King cobra (Ophiophagus hannah), Elapidae, Thailand	817754.9999961114	1605375.999999278	47N	Indochina Time	2015-03-04 09:42:00.000
14098527324	true	2015-03-04 05:20:00.000	101.94780515191623	14.502736938618243	radio-transmitter	Ophiophagus hannah	AM006	AM006	King cobra (Ophiophagus hannah), Elapidae, Thailand	817754.9999961114	1605375.999999278	47N	Indochina Time	2015-03-04 12:20:00.000
14098527325	true	2015-03-04 16:55:00.000	101.94780515191623	14.502736938618243	radio-transmitter	Ophiophagus hannah	AM006	AM006	King cobra (Ophiophagus hannah), Elapidae, Thailand	817754.9999961114	1605375.999999278	47N	Indochina Time	2015-03-04 23:55:00.000
14098527326	true	2015-03-04 23:10:00.000	101.94802794794076	14.502761232618482	radio-transmitter	Ophiophagus hannah	AM006	AM006	King cobra (Ophiophagus hannah), Elapidae, Thailand	817778.9999961078	1605378.9999992773	47N	Indochina Time	2015-03-05 06:10:00.000
14098527327	true	2015-03-05 03:11:00.000	101.94802794794076	14.502761232618482	radio-transmitter	Ophiophagus hannah	AM006	AM006	King cobra (Ophiophagus hannah), Elapidae, Thailand	817778.9999961078	1605378.9999992773	47N	Indochina Time	2015-03-05 10:11:00.000
14098527328	true	2015-03-05 05:36:00.000	101.94802794794076	14.502761232618482	radio-transmitter	Ophiophagus hannah	AM006	AM006	King cobra (Ophiophagus hannah), Elapidae, Thailand	817778.9999961078	1605378.9999992773	47N	Indochina Time	2015-03-05 12:36:00.000
14098527329	true	2015-03-05 16:55:00.000	101.94802794794076	14.502761232618482	radio-transmitter	Ophiophagus hannah	AM006	AM006	King cobra (Ophiophagus hannah), Elapidae, Thailand	817778.9999961078	1605378.9999992773	47N	Indochina Time	2015-03-05 23:55:00.000
14098527330	true	2015-03-05 22:00:00.000	101.94797969436907	14.502617341583726	radio-transmitter	Ophiophagus hannah	AM006	AM006	King cobra (Ophiophagus hannah), Elapidae, Thailand	817773.999996108	1605362.9999992775	47N	Indochina Time	2015-03-06 05:00:00.000
14098527331	true	2015-03-06 06:22:00.000	101.94817181678488	14.50242527490838	radio-transmitter	Ophiophagus hannah	AM006	AM006	King cobra (Ophiophagus hannah), Elapidae, Thailand	817794.9999961086	1605341.9999992778	47N	Indochina Time	2015-03-06 13:22:00.000
14098527332	true	2015-03-06 16:50:00.000	101.94817181678488	14.50242527490838	radio-transmitter	Ophiophagus hannah	AM006	AM006	King cobra (Ophiophagus hannah), Elapidae, Thailand	817794.9999961086	1605341.9999992778	47N	Indochina Time	2015-03-06 23:50:00.000
14098527333	true	2015-03-06 21:28:00.000	101.94817181678488	14.50242527490838	radio-transmitter	Ophiophagus hannah	AM006	AM006	King cobra (Ophiophagus hannah), Elapidae, Thailand	817794.9999961086	1605341.9999992778	47N	Indochina Time	2015-03-07 04:28:00.000
14098527334	true	2015-03-07 03:15:00.000	101.94800833572852	14.502680199298208	radio-transmitter	Ophiophagus hannah	AM006	AM006	King cobra (Ophiophagus hannah), Elapidae, Thailand	817776.9999961103	1605369.9999992775	47N	Indochina Time	2015-03-07 10:15:00.000
14098527335	true	2015-03-07 06:51:00.000	101.94757093648508	14.502550228317823	radio-transmitter	Ophiophagus hannah	AM006	AM006	King cobra (Ophiophagus hannah), Elapidae, Thailand	817729.999996112	1605354.999999278	47N	Indochina Time	2015-03-07 13:51:00.000
14098527336	true	2015-03-07 16:59:00.000	101.94757093648508	14.502550228317823	radio-transmitter	Ophiophagus hannah	AM006	AM006	King cobra (Ophiophagus hannah), Elapidae, Thailand	817729.999996112	1605354.999999278	47N	Indochina Time	2015-03-07 23:59:00.000
14098527337	true	2015-03-08 02:09:00.000	101.94763576052755	14.501844989307813	radio-transmitter	Ophiophagus hannah	AM006	AM006	King cobra (Ophiophagus hannah), Elapidae, Thailand	817737.9999961118	1605276.9999992785	47N	Indochina Time	2015-03-08 09:09:00.000
14098527338	true	2015-03-08 19:53:00.000	101.95357143694598	14.504172606004639	radio-transmitter	Ophiophagus hannah	AM006	AM006	King cobra (Ophiophagus hannah), Elapidae, Thailand	818374.9999960733	1605542.9999992691	47N	Indochina Time	2015-03-09 02:53:00.000
14098527339	true	2015-03-09 17:47:00.000	101.95867915374161	14.504875882513353	radio-transmitter	Ophiophagus hannah	AM006	AM006	King cobra (Ophiophagus hannah), Elapidae, Thailand	818924.9999960384	1605627.99999926	47N	Indochina Time	2015-03-10 00:47:00.000
14098527340	true	2015-03-09 21:40:00.000	101.95981624917798	14.499063638110995	radio-transmitter	Ophiophagus hannah	AM006	AM006	King cobra (Ophiophagus hannah), Elapidae, Thailand	819055.9999960277	1604985.9999992594	47N	Indochina Time	2015-03-10 04:40:00.000
14098527341	true	2015-03-10 02:12:00.000	101.95981624917798	14.499063638110995	radio-transmitter	Ophiophagus hannah	AM006	AM006	King cobra (Ophiophagus hannah), Elapidae, Thailand	819055.9999960277	1604985.9999992594	47N	Indochina Time	2015-03-10 09:12:00.000
14098527342	true	2015-03-10 06:37:00.000	101.95396430955668	14.498848376867814	radio-transmitter	Ophiophagus hannah	AM006	AM006	King cobra (Ophiophagus hannah), Elapidae, Thailand	818424.9999960648	1604953.9999992687	47N	Indochina Time	2015-03-10 13:37:00.000
14098527343	true	2015-03-10 17:38:00.000	101.95318649685073	14.497512539718658	radio-transmitter	Ophiophagus hannah	AM006	AM006	King cobra (Ophiophagus hannah), Elapidae, Thailand	818342.9999960691	1604804.9999992694	47N	Indochina Time	2015-03-11 00:38:00.000
14098527344	true	2015-03-11 05:44:00.000	101.95563725375081	14.504769730263297	radio-transmitter	Ophiophagus hannah	AM006	AM006	King cobra (Ophiophagus hannah), Elapidae, Thailand	818596.9999960603	1605611.9999992661	47N	Indochina Time	2015-03-11 12:44:00.000
14098527345	true	2015-03-11 17:29:00.000	101.95550294404623	14.504428243310235	radio-transmitter	Ophiophagus hannah	AM006	AM006	King cobra (Ophiophagus hannah), Elapidae, Thailand	818582.999996061	1605573.9999992664	47N	Indochina Time	2015-03-12 00:29:00.000
14098527346	true	2015-03-11 20:56:00.000	101.95550294404623	14.504428243310235	radio-transmitter	Ophiophagus hannah	AM006	AM006	King cobra (Ophiophagus hannah), Elapidae, Thailand	818582.999996061	1605573.9999992664	47N	Indochina Time	2015-03-12 03:56:00.000
14098527347	true	2015-03-12 04:01:00.000	101.95276445597779	14.508328014292003	radio-transmitter	Ophiophagus hannah	AM006	AM006	King cobra (Ophiophagus hannah), Elapidae, Thailand	818281.9999960819	1606001.9999992698	47N	Indochina Time	2015-03-12 11:01:00.000
14098527348	true	2015-03-12 22:30:00.000	101.9613323566507	14.521748402045581	radio-transmitter	Ophiophagus hannah	AM006	AM006	King cobra (Ophiophagus hannah), Elapidae, Thailand	819186.9999960344	1607499.9999992559	47N	Indochina Time	2015-03-13 05:30:00.000
14098527349	true	2015-03-13 00:29:00.000	101.9613323566507	14.521748402045581	radio-transmitter	Ophiophagus hannah	AM006	AM006	King cobra (Ophiophagus hannah), Elapidae, Thailand	819186.9999960344	1607499.9999992559	47N	Indochina Time	2015-03-13 07:29:00.000
14098527350	true	2015-03-13 02:52:00.000	101.9613323566507	14.521748402045581	radio-transmitter	Ophiophagus hannah	AM006	AM006	King cobra (Ophiophagus hannah), Elapidae, Thailand	819186.9999960344	1607499.9999992559	47N	Indochina Time	2015-03-13 09:52:00.000
14098527351	true	2015-03-13 05:33:00.000	101.95778069935324	14.5174854674707	radio-transmitter	Ophiophagus hannah	AM006	AM006	King cobra (Ophiophagus hannah), Elapidae, Thailand	818809.999996057	1607022.9999992617	47N	Indochina Time	2015-03-13 12:33:00.000
14098527352	true	2015-03-13 16:25:00.000	101.95778069935324	14.5174854674707	radio-transmitter	Ophiophagus hannah	AM006	AM006	King cobra (Ophiophagus hannah), Elapidae, Thailand	818809.999996057	1607022.9999992617	47N	Indochina Time	2015-03-13 23:25:00.000
14098527353	true	2015-03-13 19:08:00.000	101.95778069935324	14.5174854674707	radio-transmitter	Ophiophagus hannah	AM006	AM006	King cobra (Ophiophagus hannah), Elapidae, Thailand	818809.999996057	1607022.9999992617	47N	Indochina Time	2015-03-14 02:08:00.000
14098527354	true	2015-03-14 01:32:00.000	101.95778069935324	14.5174854674707	radio-transmitter	Ophiophagus hannah	AM006	AM006	King cobra (Ophiophagus hannah), Elapidae, Thailand	818809.999996057	1607022.9999992617	47N	Indochina Time	2015-03-14 08:32:00.000
14098527355	true	2015-03-14 06:36:00.000	101.95715805373028	14.519462082896588	radio-transmitter	Ophiophagus hannah	AM006	AM006	King cobra (Ophiophagus hannah), Elapidae, Thailand	818739.9999960612	1607240.9999992629	47N	Indochina Time	2015-03-14 13:36:00.000
14098527356	true	2015-03-14 16:29:00.000	101.95709605282762	14.519679609332206	radio-transmitter	Ophiophagus hannah	AM006	AM006	King cobra (Ophiophagus hannah), Elapidae, Thailand	818732.999996061	1607264.999999263	47N	Indochina Time	2015-03-14 23:29:00.000
14098527357	true	2015-03-14 20:18:00.000	101.95760968178143	14.51996212054648	radio-transmitter	Ophiophagus hannah	AM006	AM006	King cobra (Ophiophagus hannah), Elapidae, Thailand	818787.9999960576	1607296.9999992626	47N	Indochina Time	2015-03-15 03:18:00.000
14098527358	true	2015-03-15 03:05:00.000	101.95949422806433	14.521554878679813	radio-transmitter	Ophiophagus hannah	AM006	AM006	King cobra (Ophiophagus hannah), Elapidae, Thailand	818988.9999960458	1607475.9999992587	47N	Indochina Time	2015-03-15 10:05:00.000
14098527359	true	2015-03-15 04:25:00.000	101.95949422806433	14.521554878679813	radio-transmitter	Ophiophagus hannah	AM006	AM006	King cobra (Ophiophagus hannah), Elapidae, Thailand	818988.9999960458	1607475.9999992587	47N	Indochina Time	2015-03-15 11:25:00.000
14098527360	true	2015-03-15 17:04:00.000	101.95949422806433	14.521554878679813	radio-transmitter	Ophiophagus hannah	AM006	AM006	King cobra (Ophiophagus hannah), Elapidae, Thailand	818988.9999960458	1607475.9999992587	47N	Indochina Time	2015-03-16 00:04:00.000
14098527361	true	2015-03-15 21:15:00.000	101.95949422806433	14.521554878679813	radio-transmitter	Ophiophagus hannah	AM006	AM006	King cobra (Ophiophagus hannah), Elapidae, Thailand	818988.9999960458	1607475.9999992587	47N	Indochina Time	2015-03-16 04:15:00.000
14098527362	true	2015-03-16 01:27:00.000	101.95949422806433	14.521554878679813	radio-transmitter	Ophiophagus hannah	AM006	AM006	King cobra (Ophiophagus hannah), Elapidae, Thailand	818988.9999960458	1607475.9999992587	47N	Indochina Time	2015-03-16 08:27:00.000
14098527363	true	2015-03-16 07:32:00.000	101.95713322539166	14.514107007790537	radio-transmitter	Ophiophagus hannah	AM006	AM006	King cobra (Ophiophagus hannah), Elapidae, Thailand	818744.9999960549	1606647.999999263	47N	Indochina Time	2015-03-16 14:32:00.000
14098527364	true	2015-03-16 19:44:00.000	101.95561175183113	14.516113017083653	radio-transmitter	Ophiophagus hannah	AM006	AM006	King cobra (Ophiophagus hannah), Elapidae, Thailand	818577.9999960705	1606867.999999265	47N	Indochina Time	2015-03-17 02:44:00.000
14098527365	true	2015-03-17 01:30:00.000	101.95561175183113	14.516113017083653	radio-transmitter	Ophiophagus hannah	AM006	AM006	King cobra (Ophiophagus hannah), Elapidae, Thailand	818577.9999960705	1606867.999999265	47N	Indochina Time	2015-03-17 08:30:00.000
14098527366	true	2015-03-17 06:16:00.000	101.95561175183113	14.516113017083653	radio-transmitter	Ophiophagus hannah	AM006	AM006	King cobra (Ophiophagus hannah), Elapidae, Thailand	818577.9999960705	1606867.999999265	47N	Indochina Time	2015-03-17 13:16:00.000
14098527367	true	2015-03-17 16:11:00.000	101.95561175183113	14.516113017083653	radio-transmitter	Ophiophagus hannah	AM006	AM006	King cobra (Ophiophagus hannah), Elapidae, Thailand	818577.9999960705	1606867.999999265	47N	Indochina Time	2015-03-17 23:11:00.000
14098527368	true	2015-03-17 20:55:00.000	101.95561175183113	14.516113017083653	radio-transmitter	Ophiophagus hannah	AM006	AM006	King cobra (Ophiophagus hannah), Elapidae, Thailand	818577.9999960705	1606867.999999265	47N	Indochina Time	2015-03-18 03:55:00.000
14098527369	true	2015-03-18 02:23:00.000	101.95561175183113	14.516113017083653	radio-transmitter	Ophiophagus hannah	AM006	AM006	King cobra (Ophiophagus hannah), Elapidae, Thailand	818577.9999960705	1606867.999999265	47N	Indochina Time	2015-03-18 09:23:00.000
14098527370	true	2015-03-18 06:18:00.000	101.95772736776887	14.517657729483803	radio-transmitter	Ophiophagus hannah	AM006	AM006	King cobra (Ophiophagus hannah), Elapidae, Thailand	818803.9999960558	1607041.9999992617	47N	Indochina Time	2015-03-18 13:18:00.000
14098527371	true	2015-03-18 18:03:00.000	101.95772736776887	14.517657729483803	radio-transmitter	Ophiophagus hannah	AM006	AM006	King cobra (Ophiophagus hannah), Elapidae, Thailand	818803.9999960558	1607041.9999992617	47N	Indochina Time	2015-03-19 01:03:00.000
14098527372	true	2015-03-18 21:07:00.000	101.95731346319016	14.519297563948998	radio-transmitter	Ophiophagus hannah	AM006	AM006	King cobra (Ophiophagus hannah), Elapidae, Thailand	818756.99999606	1607222.9999992626	47N	Indochina Time	2015-03-19 04:07:00.000
14098527373	true	2015-03-18 23:55:00.000	101.95731346319016	14.519297563948998	radio-transmitter	Ophiophagus hannah	AM006	AM006	King cobra (Ophiophagus hannah), Elapidae, Thailand	818756.99999606	1607222.9999992626	47N	Indochina Time	2015-03-19 06:55:00.000
14098527374	true	2015-03-19 09:34:00.000	101.96056408663127	14.517658042870043	radio-transmitter	Ophiophagus hannah	AM006	AM006	King cobra (Ophiophagus hannah), Elapidae, Thailand	819109.9999960361	1607045.9999992577	47N	Indochina Time	2015-03-19 16:34:00.000
14098527375	true	2015-03-19 18:00:00.000	101.96056408663127	14.517658042870043	radio-transmitter	Ophiophagus hannah	AM006	AM006	King cobra (Ophiophagus hannah), Elapidae, Thailand	819109.9999960361	1607045.9999992577	47N	Indochina Time	2015-03-20 01:00:00.000
14098527376	true	2015-03-19 22:40:00.000	101.96056408663127	14.517658042870043	radio-transmitter	Ophiophagus hannah	AM006	AM006	King cobra (Ophiophagus hannah), Elapidae, Thailand	819109.9999960361	1607045.9999992577	47N	Indochina Time	2015-03-20 05:40:00.000
14098527377	true	2015-03-20 02:43:00.000	101.96056408663127	14.517658042870043	radio-transmitter	Ophiophagus hannah	AM006	AM006	King cobra (Ophiophagus hannah), Elapidae, Thailand	819109.9999960361	1607045.9999992577	47N	Indochina Time	2015-03-20 09:43:00.000
14098527378	true	2015-03-20 08:45:00.000	101.95985425594549	14.517260612452267	radio-transmitter	Ophiophagus hannah	AM006	AM006	King cobra (Ophiophagus hannah), Elapidae, Thailand	819033.9999960414	1607000.9999992587	47N	Indochina Time	2015-03-20 15:45:00.000
14098527379	true	2015-03-20 18:09:00.000	101.95896954434568	14.516260310197012	radio-transmitter	Ophiophagus hannah	AM006	AM006	King cobra (Ophiophagus hannah), Elapidae, Thailand	818939.9999960461	1606888.99999926	47N	Indochina Time	2015-03-21 01:09:00.000
14098527380	true	2015-03-20 22:34:00.000	101.95896954434568	14.516260310197012	radio-transmitter	Ophiophagus hannah	AM006	AM006	King cobra (Ophiophagus hannah), Elapidae, Thailand	818939.9999960461	1606888.99999926	47N	Indochina Time	2015-03-21 05:34:00.000
14098527381	true	2015-03-21 02:44:00.000	101.96004999850263	14.516644033609143	radio-transmitter	Ophiophagus hannah	AM006	AM006	King cobra (Ophiophagus hannah), Elapidae, Thailand	819055.9999960405	1606932.9999992584	47N	Indochina Time	2015-03-21 09:44:00.000
14098527382	true	2015-03-21 07:11:00.000	101.96004999850263	14.516644033609143	radio-transmitter	Ophiophagus hannah	AM006	AM006	King cobra (Ophiophagus hannah), Elapidae, Thailand	819055.9999960405	1606932.9999992584	47N	Indochina Time	2015-03-21 14:11:00.000
14098527383	true	2015-03-21 16:23:00.000	101.95992792523897	14.517223558288531	radio-transmitter	Ophiophagus hannah	AM006	AM006	King cobra (Ophiophagus hannah), Elapidae, Thailand	819041.9999960419	1606996.9999992584	47N	Indochina Time	2015-03-21 23:23:00.000
14098527384	true	2015-03-21 23:29:00.000	101.95992792523897	14.517223558288531	radio-transmitter	Ophiophagus hannah	AM006	AM006	King cobra (Ophiophagus hannah), Elapidae, Thailand	819041.9999960419	1606996.9999992584	47N	Indochina Time	2015-03-22 06:29:00.000
14098527385	true	2015-03-22 03:41:00.000	101.95992792523897	14.517223558288531	radio-transmitter	Ophiophagus hannah	AM006	AM006	King cobra (Ophiophagus hannah), Elapidae, Thailand	819041.9999960419	1606996.9999992584	47N	Indochina Time	2015-03-22 10:41:00.000
14098527386	true	2015-03-22 07:34:00.000	101.9588607175172	14.520623654729272	radio-transmitter	Ophiophagus hannah	AM006	AM006	King cobra (Ophiophagus hannah), Elapidae, Thailand	818921.9999960514	1607371.99999926	47N	Indochina Time	2015-03-22 14:34:00.000
14098527387	true	2015-03-22 16:16:00.000	101.9588607175172	14.520623654729272	radio-transmitter	Ophiophagus hannah	AM006	AM006	King cobra (Ophiophagus hannah), Elapidae, Thailand	818921.9999960514	1607371.99999926	47N	Indochina Time	2015-03-22 23:16:00.000
14098527388	true	2015-03-22 21:44:00.000	101.9588607175172	14.520623654729272	radio-transmitter	Ophiophagus hannah	AM006	AM006	King cobra (Ophiophagus hannah), Elapidae, Thailand	818921.9999960514	1607371.99999926	47N	Indochina Time	2015-03-23 04:44:00.000
14098527389	true	2015-03-23 00:48:00.000	101.9588607175172	14.520623654729272	radio-transmitter	Ophiophagus hannah	AM006	AM006	King cobra (Ophiophagus hannah), Elapidae, Thailand	818921.9999960514	1607371.99999926	47N	Indochina Time	2015-03-23 07:48:00.000
14098527390	true	2015-03-23 06:36:00.000	101.9588607175172	14.520623654729272	radio-transmitter	Ophiophagus hannah	AM006	AM006	King cobra (Ophiophagus hannah), Elapidae, Thailand	818921.9999960514	1607371.99999926	47N	Indochina Time	2015-03-23 13:36:00.000
14098527391	true	2015-03-23 20:10:00.000	101.9588607175172	14.520623654729272	radio-transmitter	Ophiophagus hannah	AM006	AM006	King cobra (Ophiophagus hannah), Elapidae, Thailand	818921.9999960514	1607371.99999926	47N	Indochina Time	2015-03-24 03:10:00.000
14098527392	true	2015-03-24 06:50:00.000	101.9588607175172	14.520623654729272	radio-transmitter	Ophiophagus hannah	AM006	AM006	King cobra (Ophiophagus hannah), Elapidae, Thailand	818921.9999960514	1607371.99999926	47N	Indochina Time	2015-03-24 13:50:00.000
14098527393	true	2015-03-24 17:56:00.000	101.9588607175172	14.520623654729272	radio-transmitter	Ophiophagus hannah	AM006	AM006	King cobra (Ophiophagus hannah), Elapidae, Thailand	818921.9999960514	1607371.99999926	47N	Indochina Time	2015-03-25 00:56:00.000
14098527394	true	2015-03-25 02:02:00.000	101.96166868261591	14.52194283322893	radio-transmitter	Ophiophagus hannah	AM006	AM006	King cobra (Ophiophagus hannah), Elapidae, Thailand	819222.9999960316	1607521.9999992559	47N	Indochina Time	2015-03-25 09:02:00.000
14098527395	true	2015-03-25 08:47:00.000	101.96166868261591	14.52194283322893	radio-transmitter	Ophiophagus hannah	AM006	AM006	King cobra (Ophiophagus hannah), Elapidae, Thailand	819222.9999960316	1607521.9999992559	47N	Indochina Time	2015-03-25 15:47:00.000
14098527396	true	2015-03-25 17:30:00.000	101.96020431395837	14.521970366523691	radio-transmitter	Ophiophagus hannah	AM006	AM006	King cobra (Ophiophagus hannah), Elapidae, Thailand	819064.9999960423	1607522.9999992575	47N	Indochina Time	2015-03-26 00:30:00.000
14098527397	true	2015-03-25 21:43:00.000	101.96020431395837	14.521970366523691	radio-transmitter	Ophiophagus hannah	AM006	AM006	King cobra (Ophiophagus hannah), Elapidae, Thailand	819064.9999960423	1607522.9999992575	47N	Indochina Time	2015-03-26 04:43:00.000
14098527398	true	2015-03-26 02:32:00.000	101.96032649268253	14.522095256908024	radio-transmitter	Ophiophagus hannah	AM006	AM006	King cobra (Ophiophagus hannah), Elapidae, Thailand	819077.9999960405	1607536.9999992575	47N	Indochina Time	2015-03-26 09:32:00.000
14098527399	true	2015-03-26 07:17:00.000	101.96032649268253	14.522095256908024	radio-transmitter	Ophiophagus hannah	AM006	AM006	King cobra (Ophiophagus hannah), Elapidae, Thailand	819077.9999960405	1607536.9999992575	47N	Indochina Time	2015-03-26 14:17:00.000
14098527400	true	2015-03-26 16:06:00.000	101.96032649268253	14.522095256908024	radio-transmitter	Ophiophagus hannah	AM006	AM006	King cobra (Ophiophagus hannah), Elapidae, Thailand	819077.9999960405	1607536.9999992575	47N	Indochina Time	2015-03-26 23:06:00.000
14098527401	true	2015-03-26 21:52:00.000	101.96032649268253	14.522095256908024	radio-transmitter	Ophiophagus hannah	AM006	AM006	King cobra (Ophiophagus hannah), Elapidae, Thailand	819077.9999960405	1607536.9999992575	47N	Indochina Time	2015-03-27 04:52:00.000
14098527402	true	2015-03-27 02:18:00.000	101.96032649268253	14.522095256908024	radio-transmitter	Ophiophagus hannah	AM006	AM006	King cobra (Ophiophagus hannah), Elapidae, Thailand	819077.9999960405	1607536.9999992575	47N	Indochina Time	2015-03-27 09:18:00.000
14098527403	true	2015-03-27 05:50:00.000	101.96032649268253	14.522095256908024	radio-transmitter	Ophiophagus hannah	AM006	AM006	King cobra (Ophiophagus hannah), Elapidae, Thailand	819077.9999960405	1607536.9999992575	47N	Indochina Time	2015-03-27 12:50:00.000
14098527404	true	2015-03-27 16:55:00.000	101.96032649268253	14.522095256908024	radio-transmitter	Ophiophagus hannah	AM006	AM006	King cobra (Ophiophagus hannah), Elapidae, Thailand	819077.9999960405	1607536.9999992575	47N	Indochina Time	2015-03-27 23:55:00.000
14098527405	true	2015-03-27 22:28:00.000	101.9604743147137	14.522057265569034	radio-transmitter	Ophiophagus hannah	AM006	AM006	King cobra (Ophiophagus hannah), Elapidae, Thailand	819093.9999960413	1607532.9999992577	47N	Indochina Time	2015-03-28 05:28:00.000
14098527406	true	2015-03-28 03:01:00.000	101.9604743147137	14.522057265569034	radio-transmitter	Ophiophagus hannah	AM006	AM006	King cobra (Ophiophagus hannah), Elapidae, Thailand	819093.9999960413	1607532.9999992577	47N	Indochina Time	2015-03-28 10:01:00.000
14098527407	true	2015-03-28 07:14:00.000	101.96228691802794	14.523118075993327	radio-transmitter	Ophiophagus hannah	AM006	AM006	King cobra (Ophiophagus hannah), Elapidae, Thailand	819287.9999960307	1607652.9999992545	47N	Indochina Time	2015-03-28 14:14:00.000
14098527408	true	2015-03-28 17:40:00.000	101.96228691802794	14.523118075993327	radio-transmitter	Ophiophagus hannah	AM006	AM006	King cobra (Ophiophagus hannah), Elapidae, Thailand	819287.9999960307	1607652.9999992545	47N	Indochina Time	2015-03-29 00:40:00.000
14098527409	true	2015-03-28 20:49:00.000	101.96215390518275	14.522875921287392	radio-transmitter	Ophiophagus hannah	AM006	AM006	King cobra (Ophiophagus hannah), Elapidae, Thailand	819273.9999960292	1607625.9999992545	47N	Indochina Time	2015-03-29 03:49:00.000
14098527410	true	2015-03-29 03:16:00.000	101.96215390518275	14.522875921287392	radio-transmitter	Ophiophagus hannah	AM006	AM006	King cobra (Ophiophagus hannah), Elapidae, Thailand	819273.9999960292	1607625.9999992545	47N	Indochina Time	2015-03-29 10:16:00.000
14098527411	true	2015-03-29 07:02:00.000	101.96215390518275	14.522875921287392	radio-transmitter	Ophiophagus hannah	AM006	AM006	King cobra (Ophiophagus hannah), Elapidae, Thailand	819273.9999960292	1607625.9999992545	47N	Indochina Time	2015-03-29 14:02:00.000
14098527412	true	2015-03-29 16:45:00.000	101.96215390518275	14.522875921287392	radio-transmitter	Ophiophagus hannah	AM006	AM006	King cobra (Ophiophagus hannah), Elapidae, Thailand	819273.9999960292	1607625.9999992545	47N	Indochina Time	2015-03-29 23:45:00.000
14098527413	true	2015-03-29 20:44:00.000	101.96215390518275	14.522875921287392	radio-transmitter	Ophiophagus hannah	AM006	AM006	King cobra (Ophiophagus hannah), Elapidae, Thailand	819273.9999960292	1607625.9999992545	47N	Indochina Time	2015-03-30 03:44:00.000
14098527414	true	2015-03-30 01:35:00.000	101.96215390518275	14.522875921287392	radio-transmitter	Ophiophagus hannah	AM006	AM006	King cobra (Ophiophagus hannah), Elapidae, Thailand	819273.9999960292	1607625.9999992545	47N	Indochina Time	2015-03-30 08:35:00.000
14098527415	true	2015-03-30 18:01:00.000	101.96215390518275	14.522875921287392	radio-transmitter	Ophiophagus hannah	AM006	AM006	King cobra (Ophiophagus hannah), Elapidae, Thailand	819273.9999960292	1607625.9999992545	47N	Indochina Time	2015-03-31 01:01:00.000
14098527416	true	2015-03-30 22:04:00.000	101.96214307266175	14.522758655614073	radio-transmitter	Ophiophagus hannah	AM006	AM006	King cobra (Ophiophagus hannah), Elapidae, Thailand	819272.9999960295	1607612.9999992552	47N	Indochina Time	2015-03-31 05:04:00.000
14098527417	true	2015-03-31 02:59:00.000	101.96215390518275	14.522875921287392	radio-transmitter	Ophiophagus hannah	AM006	AM006	King cobra (Ophiophagus hannah), Elapidae, Thailand	819273.9999960292	1607625.9999992545	47N	Indochina Time	2015-03-31 09:59:00.000
14098527418	true	2015-03-31 16:52:00.000	101.96215390518275	14.522875921287392	radio-transmitter	Ophiophagus hannah	AM006	AM006	King cobra (Ophiophagus hannah), Elapidae, Thailand	819273.9999960292	1607625.9999992545	47N	Indochina Time	2015-03-31 23:52:00.000
14098527419	true	2015-03-31 20:50:00.000	101.96215390518275	14.522875921287392	radio-transmitter	Ophiophagus hannah	AM006	AM006	King cobra (Ophiophagus hannah), Elapidae, Thailand	819273.9999960292	1607625.9999992545	47N	Indochina Time	2015-04-01 03:50:00.000
14098527420	true	2015-04-01 02:48:00.000	101.96215390518275	14.522875921287392	radio-transmitter	Ophiophagus hannah	AM006	AM006	King cobra (Ophiophagus hannah), Elapidae, Thailand	819273.9999960292	1607625.9999992545	47N	Indochina Time	2015-04-01 09:48:00.000
14098527421	true	2015-04-01 04:43:00.000	101.96215390518275	14.522875921287392	radio-transmitter	Ophiophagus hannah	AM006	AM006	King cobra (Ophiophagus hannah), Elapidae, Thailand	819273.9999960292	1607625.9999992545	47N	Indochina Time	2015-04-01 11:43:00.000
14098527422	true	2015-04-01 17:00:00.000	101.96214307266175	14.522758655614073	radio-transmitter	Ophiophagus hannah	AM006	AM006	King cobra (Ophiophagus hannah), Elapidae, Thailand	819272.9999960295	1607612.9999992552	47N	Indochina Time	2015-04-02 00:00:00.000
14098527423	true	2015-04-01 21:17:00.000	101.96214307266175	14.522758655614073	radio-transmitter	Ophiophagus hannah	AM006	AM006	King cobra (Ophiophagus hannah), Elapidae, Thailand	819272.9999960295	1607612.9999992552	47N	Indochina Time	2015-04-02 04:17:00.000
14098527424	true	2015-04-02 03:33:00.000	101.96215390518275	14.522875921287392	radio-transmitter	Ophiophagus hannah	AM006	AM006	King cobra (Ophiophagus hannah), Elapidae, Thailand	819273.9999960292	1607625.9999992545	47N	Indochina Time	2015-04-02 10:33:00.000
14098527425	true	2015-04-02 06:08:00.000	101.96215390518275	14.522875921287392	radio-transmitter	Ophiophagus hannah	AM006	AM006	King cobra (Ophiophagus hannah), Elapidae, Thailand	819273.9999960292	1607625.9999992545	47N	Indochina Time	2015-04-02 13:08:00.000
14098527426	true	2015-04-02 17:06:00.000	101.96215390518275	14.522875921287392	radio-transmitter	Ophiophagus hannah	AM006	AM006	King cobra (Ophiophagus hannah), Elapidae, Thailand	819273.9999960292	1607625.9999992545	47N	Indochina Time	2015-04-03 00:06:00.000
14098527427	true	2015-04-02 21:39:00.000	101.96215390518275	14.522875921287392	radio-transmitter	Ophiophagus hannah	AM006	AM006	King cobra (Ophiophagus hannah), Elapidae, Thailand	819273.9999960292	1607625.9999992545	47N	Indochina Time	2015-04-03 04:39:00.000
14098527428	true	2015-04-03 04:42:00.000	101.95736278409123	14.520218104225073	radio-transmitter	Ophiophagus hannah	AM006	AM006	King cobra (Ophiophagus hannah), Elapidae, Thailand	818760.99999606	1607324.9999992626	47N	Indochina Time	2015-04-03 11:42:00.000
14098527429	true	2015-04-03 06:36:00.000	101.95747943746274	14.51992764007151	radio-transmitter	Ophiophagus hannah	AM006	AM006	King cobra (Ophiophagus hannah), Elapidae, Thailand	818773.9999960583	1607292.9999992622	47N	Indochina Time	2015-04-03 13:36:00.000
14098527430	true	2015-04-03 17:18:00.000	101.95747943746274	14.51992764007151	radio-transmitter	Ophiophagus hannah	AM006	AM006	King cobra (Ophiophagus hannah), Elapidae, Thailand	818773.9999960583	1607292.9999992622	47N	Indochina Time	2015-04-04 00:18:00.000
14098527431	true	2015-04-03 23:57:00.000	101.95712832652227	14.519317961837663	radio-transmitter	Ophiophagus hannah	AM006	AM006	King cobra (Ophiophagus hannah), Elapidae, Thailand	818736.9999960617	1607224.999999263	47N	Indochina Time	2015-04-04 06:57:00.000
14098527432	true	2015-04-04 08:19:00.000	101.95685288698216	14.513938954160787	radio-transmitter	Ophiophagus hannah	AM006	AM006	King cobra (Ophiophagus hannah), Elapidae, Thailand	818714.9999960584	1606628.9999992636	47N	Indochina Time	2015-04-04 15:19:00.000
14098527433	true	2015-04-04 17:50:00.000	101.95737927797391	14.51378781900473	radio-transmitter	Ophiophagus hannah	AM006	AM006	King cobra (Ophiophagus hannah), Elapidae, Thailand	818771.9999960582	1606612.9999992624	47N	Indochina Time	2015-04-05 00:50:00.000
14098527434	true	2015-04-04 22:00:00.000	101.95737927797391	14.51378781900473	radio-transmitter	Ophiophagus hannah	AM006	AM006	King cobra (Ophiophagus hannah), Elapidae, Thailand	818771.9999960582	1606612.9999992624	47N	Indochina Time	2015-04-05 05:00:00.000
14098527435	true	2015-04-05 02:31:00.000	101.95737927797391	14.51378781900473	radio-transmitter	Ophiophagus hannah	AM006	AM006	King cobra (Ophiophagus hannah), Elapidae, Thailand	818771.9999960582	1606612.9999992624	47N	Indochina Time	2015-04-05 09:31:00.000
14098527436	true	2015-04-05 07:29:00.000	101.95737927797391	14.51378781900473	radio-transmitter	Ophiophagus hannah	AM006	AM006	King cobra (Ophiophagus hannah), Elapidae, Thailand	818771.9999960582	1606612.9999992624	47N	Indochina Time	2015-04-05 14:29:00.000
14098527437	true	2015-04-05 18:03:00.000	101.95737927797391	14.51378781900473	radio-transmitter	Ophiophagus hannah	AM006	AM006	King cobra (Ophiophagus hannah), Elapidae, Thailand	818771.9999960582	1606612.9999992624	47N	Indochina Time	2015-04-06 01:03:00.000
14098527438	true	2015-04-05 20:46:00.000	101.9563877764997	14.513818385077343	radio-transmitter	Ophiophagus hannah	AM006	AM006	King cobra (Ophiophagus hannah), Elapidae, Thailand	818664.9999960612	1606614.999999264	47N	Indochina Time	2015-04-06 03:46:00.000
14098527439	true	2015-04-06 03:44:00.000	101.95641648041877	14.515281047644764	radio-transmitter	Ophiophagus hannah	AM006	AM006	King cobra (Ophiophagus hannah), Elapidae, Thailand	818665.9999960626	1606776.9999992643	47N	Indochina Time	2015-04-06 10:44:00.000
14098527440	true	2015-04-06 08:15:00.000	101.95641648041877	14.515281047644764	radio-transmitter	Ophiophagus hannah	AM006	AM006	King cobra (Ophiophagus hannah), Elapidae, Thailand	818665.9999960626	1606776.9999992643	47N	Indochina Time	2015-04-06 15:15:00.000
14098527441	true	2015-04-06 17:52:00.000	101.95709138541127	14.51584148948392	radio-transmitter	Ophiophagus hannah	AM006	AM006	King cobra (Ophiophagus hannah), Elapidae, Thailand	818737.9999960584	1606839.9999992626	47N	Indochina Time	2015-04-07 00:52:00.000
14098527442	true	2015-04-06 20:47:00.000	101.95709138541127	14.51584148948392	radio-transmitter	Ophiophagus hannah	AM006	AM006	King cobra (Ophiophagus hannah), Elapidae, Thailand	818737.9999960584	1606839.9999992626	47N	Indochina Time	2015-04-07 03:47:00.000
14098527443	true	2015-04-07 03:14:00.000	101.95833209343668	14.515031108142118	radio-transmitter	Ophiophagus hannah	AM006	AM006	King cobra (Ophiophagus hannah), Elapidae, Thailand	818872.9999960496	1606751.9999992612	47N	Indochina Time	2015-04-07 10:14:00.000
14098527444	true	2015-04-07 09:06:00.000	101.95888070017045	14.51655042347438	radio-transmitter	Ophiophagus hannah	AM006	AM006	King cobra (Ophiophagus hannah), Elapidae, Thailand	818929.999996049	1606920.9999992603	47N	Indochina Time	2015-04-07 16:06:00.000
14098527445	true	2015-04-07 17:26:00.000	101.9587508181508	14.516543031803462	radio-transmitter	Ophiophagus hannah	AM006	AM006	King cobra (Ophiophagus hannah), Elapidae, Thailand	818915.9999960493	1606919.9999992603	47N	Indochina Time	2015-04-08 00:26:00.000
14098527446	true	2015-04-07 21:01:00.000	101.95900625885719	14.516232753792655	radio-transmitter	Ophiophagus hannah	AM006	AM006	King cobra (Ophiophagus hannah), Elapidae, Thailand	818943.9999960456	1606885.9999992605	47N	Indochina Time	2015-04-08 04:01:00.000
14098527447	true	2015-04-08 04:55:00.000	101.95741371502402	14.519865252352176	radio-transmitter	Ophiophagus hannah	AM006	AM006	King cobra (Ophiophagus hannah), Elapidae, Thailand	818766.99999606	1607285.9999992622	47N	Indochina Time	2015-04-08 11:55:00.000
14098527448	true	2015-04-08 17:00:00.000	101.95741345069696	14.520542581070575	radio-transmitter	Ophiophagus hannah	AM006	AM006	King cobra (Ophiophagus hannah), Elapidae, Thailand	818765.9999960598	1607360.999999262	47N	Indochina Time	2015-04-09 00:00:00.000
14098527449	true	2015-04-08 20:44:00.000	101.95741345069696	14.520542581070575	radio-transmitter	Ophiophagus hannah	AM006	AM006	King cobra (Ophiophagus hannah), Elapidae, Thailand	818765.9999960598	1607360.999999262	47N	Indochina Time	2015-04-09 03:44:00.000
14098527450	true	2015-04-09 03:39:00.000	101.96035357828978	14.522040728849241	radio-transmitter	Ophiophagus hannah	AM006	AM006	King cobra (Ophiophagus hannah), Elapidae, Thailand	819080.999996041	1607530.9999992577	47N	Indochina Time	2015-04-09 10:39:00.000
14098527451	true	2015-04-09 06:29:00.000	101.96035357828978	14.522040728849241	radio-transmitter	Ophiophagus hannah	AM006	AM006	King cobra (Ophiophagus hannah), Elapidae, Thailand	819080.999996041	1607530.9999992577	47N	Indochina Time	2015-04-09 13:29:00.000
14098527452	true	2015-04-09 16:57:00.000	101.96035357828978	14.522040728849241	radio-transmitter	Ophiophagus hannah	AM006	AM006	King cobra (Ophiophagus hannah), Elapidae, Thailand	819080.999996041	1607530.9999992577	47N	Indochina Time	2015-04-09 23:57:00.000
14098527453	true	2015-04-09 21:26:00.000	101.96035357828978	14.522040728849241	radio-transmitter	Ophiophagus hannah	AM006	AM006	King cobra (Ophiophagus hannah), Elapidae, Thailand	819080.999996041	1607530.9999992577	47N	Indochina Time	2015-04-10 04:26:00.000
14098527454	true	2015-04-10 02:40:00.000	101.96035357828978	14.522040728849241	radio-transmitter	Ophiophagus hannah	AM006	AM006	King cobra (Ophiophagus hannah), Elapidae, Thailand	819080.999996041	1607530.9999992577	47N	Indochina Time	2015-04-10 09:40:00.000
14098527455	true	2015-04-10 05:44:00.000	101.96035357828978	14.522040728849241	radio-transmitter	Ophiophagus hannah	AM006	AM006	King cobra (Ophiophagus hannah), Elapidae, Thailand	819080.999996041	1607530.9999992577	47N	Indochina Time	2015-04-10 12:44:00.000
14098527456	true	2015-04-10 16:56:00.000	101.96035357828978	14.522040728849241	radio-transmitter	Ophiophagus hannah	AM006	AM006	King cobra (Ophiophagus hannah), Elapidae, Thailand	819080.999996041	1607530.9999992577	47N	Indochina Time	2015-04-10 23:56:00.000
14098527457	true	2015-04-10 21:56:00.000	101.9601388410753	14.516353920171458	radio-transmitter	Ophiophagus hannah	AM006	AM006	King cobra (Ophiophagus hannah), Elapidae, Thailand	819065.9999960396	1606900.9999992582	47N	Indochina Time	2015-04-11 04:56:00.000
14098527458	true	2015-04-11 02:45:00.000	101.9601388410753	14.516353920171458	radio-transmitter	Ophiophagus hannah	AM006	AM006	King cobra (Ophiophagus hannah), Elapidae, Thailand	819065.9999960396	1606900.9999992582	47N	Indochina Time	2015-04-11 09:45:00.000
14098527459	true	2015-04-11 05:28:00.000	101.9601388410753	14.516353920171458	radio-transmitter	Ophiophagus hannah	AM006	AM006	King cobra (Ophiophagus hannah), Elapidae, Thailand	819065.9999960396	1606900.9999992582	47N	Indochina Time	2015-04-11 12:28:00.000
14098527460	true	2015-04-11 18:11:00.000	101.9601388410753	14.516353920171458	radio-transmitter	Ophiophagus hannah	AM006	AM006	King cobra (Ophiophagus hannah), Elapidae, Thailand	819065.9999960396	1606900.9999992582	47N	Indochina Time	2015-04-12 01:11:00.000
14098527461	true	2015-04-11 22:17:00.000	101.95994107520588	14.516121611589126	radio-transmitter	Ophiophagus hannah	AM006	AM006	King cobra (Ophiophagus hannah), Elapidae, Thailand	819044.9999960379	1606874.999999259	47N	Indochina Time	2015-04-12 05:17:00.000
14098527462	true	2015-04-12 02:59:00.000	101.95940891680907	14.515839338303715	radio-transmitter	Ophiophagus hannah	AM006	AM006	King cobra (Ophiophagus hannah), Elapidae, Thailand	818987.9999960428	1606842.9999992594	47N	Indochina Time	2015-04-12 09:59:00.000
14098527463	true	2015-04-13 13:54:00.000	101.95833286222937	14.517180476637712	radio-transmitter	Ophiophagus hannah	AM006	AM006	King cobra (Ophiophagus hannah), Elapidae, Thailand	818869.9999960498	1606989.999999261	47N	Indochina Time	2015-04-13 20:54:00.000
14098527464	true	2015-04-13 19:31:00.000	101.95917693851976	14.516519591202021	radio-transmitter	Ophiophagus hannah	AM006	AM006	King cobra (Ophiophagus hannah), Elapidae, Thailand	818961.9999960453	1606917.99999926	47N	Indochina Time	2015-04-14 02:31:00.000
14098527465	true	2015-04-14 00:44:00.000	101.95099971053799	14.510165467044763	radio-transmitter	Ophiophagus hannah	AM006	AM006	King cobra (Ophiophagus hannah), Elapidae, Thailand	818088.9999960936	1606202.9999992726	47N	Indochina Time	2015-04-14 07:44:00.000
14098527466	true	2015-04-14 17:23:00.000	101.95099971053799	14.510165467044763	radio-transmitter	Ophiophagus hannah	AM006	AM006	King cobra (Ophiophagus hannah), Elapidae, Thailand	818088.9999960936	1606202.9999992726	47N	Indochina Time	2015-04-15 00:23:00.000
14098527467	true	2015-04-15 09:55:00.000	101.94892564737746	14.504050426458013	radio-transmitter	Ophiophagus hannah	AM006	AM006	King cobra (Ophiophagus hannah), Elapidae, Thailand	817873.9999961052	1605522.9999992768	47N	Indochina Time	2015-04-15 16:55:00.000
14098527468	true	2015-04-15 19:56:00.000	101.94892564737746	14.504050426458013	radio-transmitter	Ophiophagus hannah	AM006	AM006	King cobra (Ophiophagus hannah), Elapidae, Thailand	817873.9999961052	1605522.9999992768	47N	Indochina Time	2015-04-16 02:56:00.000
14098527469	true	2015-04-16 02:48:00.000	101.9513925094252	14.50972703345481	radio-transmitter	Ophiophagus hannah	AM006	AM006	King cobra (Ophiophagus hannah), Elapidae, Thailand	818131.9999960905	1606154.9999992717	47N	Indochina Time	2015-04-16 09:48:00.000
14098527470	true	2015-04-16 18:28:00.000	101.94797969436907	14.502617341583726	radio-transmitter	Ophiophagus hannah	AM006	AM006	King cobra (Ophiophagus hannah), Elapidae, Thailand	817773.999996108	1605362.9999992775	47N	Indochina Time	2015-04-17 01:28:00.000
14098527471	true	2015-04-16 21:22:00.000	101.94797969436907	14.502617341583726	radio-transmitter	Ophiophagus hannah	AM006	AM006	King cobra (Ophiophagus hannah), Elapidae, Thailand	817773.999996108	1605362.9999992775	47N	Indochina Time	2015-04-17 04:22:00.000
14098527472	true	2015-04-17 03:01:00.000	101.94797969436907	14.502617341583726	radio-transmitter	Ophiophagus hannah	AM006	AM006	King cobra (Ophiophagus hannah), Elapidae, Thailand	817773.999996108	1605362.9999992775	47N	Indochina Time	2015-04-17 10:01:00.000
14098527473	true	2015-04-17 05:26:00.000	101.94797969436907	14.502617341583726	radio-transmitter	Ophiophagus hannah	AM006	AM006	King cobra (Ophiophagus hannah), Elapidae, Thailand	817773.999996108	1605362.9999992775	47N	Indochina Time	2015-04-17 12:26:00.000
14098527474	true	2015-04-17 16:32:00.000	101.94797969436907	14.502617341583726	radio-transmitter	Ophiophagus hannah	AM006	AM006	King cobra (Ophiophagus hannah), Elapidae, Thailand	817773.999996108	1605362.9999992775	47N	Indochina Time	2015-04-17 23:32:00.000
14098527475	true	2015-04-17 21:00:00.000	101.94797969436907	14.502617341583726	radio-transmitter	Ophiophagus hannah	AM006	AM006	King cobra (Ophiophagus hannah), Elapidae, Thailand	817773.999996108	1605362.9999992775	47N	Indochina Time	2015-04-18 04:00:00.000
14098527476	true	2015-04-18 02:40:00.000	101.94670433206232	14.502208900895184	radio-transmitter	Ophiophagus hannah	AM006	AM006	King cobra (Ophiophagus hannah), Elapidae, Thailand	817636.9999961164	1605315.9999992794	47N	Indochina Time	2015-04-18 09:40:00.000
14098527477	true	2015-04-18 07:37:00.000	101.94670433206232	14.502208900895184	radio-transmitter	Ophiophagus hannah	AM006	AM006	King cobra (Ophiophagus hannah), Elapidae, Thailand	817636.9999961164	1605315.9999992794	47N	Indochina Time	2015-04-18 14:37:00.000
14098527478	true	2015-04-18 19:44:00.000	101.9469149919147	14.502016602314969	radio-transmitter	Ophiophagus hannah	AM006	AM006	King cobra (Ophiophagus hannah), Elapidae, Thailand	817659.9999961184	1605294.999999279	47N	Indochina Time	2015-04-19 02:44:00.000
14098527479	true	2015-04-19 01:08:00.000	101.9469149919147	14.502016602314969	radio-transmitter	Ophiophagus hannah	AM006	AM006	King cobra (Ophiophagus hannah), Elapidae, Thailand	817659.9999961184	1605294.999999279	47N	Indochina Time	2015-04-19 08:08:00.000
14098527480	true	2015-04-19 03:50:00.000	101.94675970240185	14.502190143333257	radio-transmitter	Ophiophagus hannah	AM006	AM006	King cobra (Ophiophagus hannah), Elapidae, Thailand	817642.9999961196	1605313.9999992794	47N	Indochina Time	2015-04-19 10:50:00.000
14098527481	true	2015-04-19 05:33:00.000	101.94675970240185	14.502190143333257	radio-transmitter	Ophiophagus hannah	AM006	AM006	King cobra (Ophiophagus hannah), Elapidae, Thailand	817642.9999961196	1605313.9999992794	47N	Indochina Time	2015-04-19 12:33:00.000
14098527482	true	2015-04-19 17:24:00.000	101.94675970240185	14.502190143333257	radio-transmitter	Ophiophagus hannah	AM006	AM006	King cobra (Ophiophagus hannah), Elapidae, Thailand	817642.9999961196	1605313.9999992794	47N	Indochina Time	2015-04-20 00:24:00.000
14098527483	true	2015-04-19 21:48:00.000	101.94675970240185	14.502190143333257	radio-transmitter	Ophiophagus hannah	AM006	AM006	King cobra (Ophiophagus hannah), Elapidae, Thailand	817642.9999961196	1605313.9999992794	47N	Indochina Time	2015-04-20 04:48:00.000
14098527484	true	2015-04-20 02:54:00.000	101.94675970240185	14.502190143333257	radio-transmitter	Ophiophagus hannah	AM006	AM006	King cobra (Ophiophagus hannah), Elapidae, Thailand	817642.9999961196	1605313.9999992794	47N	Indochina Time	2015-04-20 09:54:00.000
14098527485	true	2015-04-20 06:34:00.000	101.94675970240185	14.502190143333257	radio-transmitter	Ophiophagus hannah	AM006	AM006	King cobra (Ophiophagus hannah), Elapidae, Thailand	817642.9999961196	1605313.9999992794	47N	Indochina Time	2015-04-20 13:34:00.000
14098527486	true	2015-04-20 16:41:00.000	101.94675970240185	14.502190143333257	radio-transmitter	Ophiophagus hannah	AM006	AM006	King cobra (Ophiophagus hannah), Elapidae, Thailand	817642.9999961196	1605313.9999992794	47N	Indochina Time	2015-04-20 23:41:00.000
14098527487	true	2015-04-20 21:24:00.000	101.94691463347985	14.50198951354526	radio-transmitter	Ophiophagus hannah	AM006	AM006	King cobra (Ophiophagus hannah), Elapidae, Thailand	817659.9999961165	1605291.9999992792	47N	Indochina Time	2015-04-21 04:24:00.000
14098527488	true	2015-04-21 03:14:00.000	101.94691463347985	14.50198951354526	radio-transmitter	Ophiophagus hannah	AM006	AM006	King cobra (Ophiophagus hannah), Elapidae, Thailand	817659.9999961165	1605291.9999992792	47N	Indochina Time	2015-04-21 10:14:00.000
14098527489	true	2015-04-21 06:49:00.000	101.94691463347985	14.50198951354526	radio-transmitter	Ophiophagus hannah	AM006	AM006	King cobra (Ophiophagus hannah), Elapidae, Thailand	817659.9999961165	1605291.9999992792	47N	Indochina Time	2015-04-21 13:49:00.000
14098527490	true	2015-04-21 16:58:00.000	101.94691463347985	14.50198951354526	radio-transmitter	Ophiophagus hannah	AM006	AM006	King cobra (Ophiophagus hannah), Elapidae, Thailand	817659.9999961165	1605291.9999992792	47N	Indochina Time	2015-04-21 23:58:00.000
14098527491	true	2015-04-21 20:26:00.000	101.94691463347985	14.50198951354526	radio-transmitter	Ophiophagus hannah	AM006	AM006	King cobra (Ophiophagus hannah), Elapidae, Thailand	817659.9999961165	1605291.9999992792	47N	Indochina Time	2015-04-22 03:26:00.000
14098527492	true	2015-04-22 01:53:00.000	101.94691463347985	14.50198951354526	radio-transmitter	Ophiophagus hannah	AM006	AM006	King cobra (Ophiophagus hannah), Elapidae, Thailand	817659.9999961165	1605291.9999992792	47N	Indochina Time	2015-04-22 08:53:00.000
14098527493	true	2015-04-22 06:57:00.000	101.94691463347985	14.50198951354526	radio-transmitter	Ophiophagus hannah	AM006	AM006	King cobra (Ophiophagus hannah), Elapidae, Thailand	817659.9999961165	1605291.9999992792	47N	Indochina Time	2015-04-22 13:57:00.000
14098527494	true	2015-04-22 17:40:00.000	101.9462464864332	14.501934686385416	radio-transmitter	Ophiophagus hannah	AM006	AM006	King cobra (Ophiophagus hannah), Elapidae, Thailand	817587.9999961213	1605284.99999928	47N	Indochina Time	2015-04-23 00:40:00.000
14098527495	true	2015-04-22 22:20:00.000	101.94663610946048	14.501956887076261	radio-transmitter	Ophiophagus hannah	AM006	AM006	King cobra (Ophiophagus hannah), Elapidae, Thailand	817629.9999961187	1605287.999999279	47N	Indochina Time	2015-04-23 05:20:00.000
14098527496	true	2015-04-23 02:10:00.000	101.94663610946048	14.501956887076261	radio-transmitter	Ophiophagus hannah	AM006	AM006	King cobra (Ophiophagus hannah), Elapidae, Thailand	817629.9999961187	1605287.999999279	47N	Indochina Time	2015-04-23 09:10:00.000
14098527497	true	2015-04-23 05:13:00.000	101.94663610946048	14.501956887076261	radio-transmitter	Ophiophagus hannah	AM006	AM006	King cobra (Ophiophagus hannah), Elapidae, Thailand	817629.9999961187	1605287.999999279	47N	Indochina Time	2015-04-23 12:13:00.000
14098527498	true	2015-04-23 17:14:00.000	101.94663610946048	14.501956887076261	radio-transmitter	Ophiophagus hannah	AM006	AM006	King cobra (Ophiophagus hannah), Elapidae, Thailand	817629.9999961187	1605287.999999279	47N	Indochina Time	2015-04-24 00:14:00.000
14098527499	true	2015-04-23 20:37:00.000	101.94663610946048	14.501956887076261	radio-transmitter	Ophiophagus hannah	AM006	AM006	King cobra (Ophiophagus hannah), Elapidae, Thailand	817629.9999961187	1605287.999999279	47N	Indochina Time	2015-04-24 03:37:00.000
14098527500	true	2015-04-24 02:28:00.000	101.94663610946048	14.501956887076261	radio-transmitter	Ophiophagus hannah	AM006	AM006	King cobra (Ophiophagus hannah), Elapidae, Thailand	817629.9999961187	1605287.999999279	47N	Indochina Time	2015-04-24 09:28:00.000
14098527501	true	2015-04-24 05:43:00.000	101.94663610946048	14.501956887076261	radio-transmitter	Ophiophagus hannah	AM006	AM006	King cobra (Ophiophagus hannah), Elapidae, Thailand	817629.9999961187	1605287.999999279	47N	Indochina Time	2015-04-24 12:43:00.000
14098527502	true	2015-04-24 17:42:00.000	101.94663610946048	14.501956887076261	radio-transmitter	Ophiophagus hannah	AM006	AM006	King cobra (Ophiophagus hannah), Elapidae, Thailand	817629.9999961187	1605287.999999279	47N	Indochina Time	2015-04-25 00:42:00.000
14098527503	true	2015-04-24 22:22:00.000	101.946609260572	14.502029472986539	radio-transmitter	Ophiophagus hannah	AM006	AM006	King cobra (Ophiophagus hannah), Elapidae, Thailand	817626.9999961178	1605295.9999992799	47N	Indochina Time	2015-04-25 05:22:00.000
14098527504	true	2015-04-25 03:21:00.000	101.946609260572	14.502029472986539	radio-transmitter	Ophiophagus hannah	AM006	AM006	King cobra (Ophiophagus hannah), Elapidae, Thailand	817626.9999961178	1605295.9999992799	47N	Indochina Time	2015-04-25 10:21:00.000
14098527505	true	2015-04-25 18:39:00.000	101.946609260572	14.502029472986539	radio-transmitter	Ophiophagus hannah	AM006	AM006	King cobra (Ophiophagus hannah), Elapidae, Thailand	817626.9999961178	1605295.9999992799	47N	Indochina Time	2015-04-26 01:39:00.000
14098527506	true	2015-04-26 07:02:00.000	101.946609260572	14.502029472986539	radio-transmitter	Ophiophagus hannah	AM006	AM006	King cobra (Ophiophagus hannah), Elapidae, Thailand	817626.9999961178	1605295.9999992799	47N	Indochina Time	2015-04-26 14:02:00.000
14098527507	true	2015-04-26 17:45:00.000	101.94676920956337	14.50220808611737	radio-transmitter	Ophiophagus hannah	AM006	AM006	King cobra (Ophiophagus hannah), Elapidae, Thailand	817643.9999961157	1605315.9999992794	47N	Indochina Time	2015-04-27 00:45:00.000
14098527508	true	2015-04-26 20:48:00.000	101.94647819158638	14.501931776888052	radio-transmitter	Ophiophagus hannah	AM006	AM006	King cobra (Ophiophagus hannah), Elapidae, Thailand	817612.999996119	1605284.9999992799	47N	Indochina Time	2015-04-27 03:48:00.000
14098527509	true	2015-04-27 02:55:00.000	101.94647819158638	14.501931776888052	radio-transmitter	Ophiophagus hannah	AM006	AM006	King cobra (Ophiophagus hannah), Elapidae, Thailand	817612.999996119	1605284.9999992799	47N	Indochina Time	2015-04-27 09:55:00.000
14098527510	true	2015-04-27 05:04:00.000	101.94647819158638	14.501931776888052	radio-transmitter	Ophiophagus hannah	AM006	AM006	King cobra (Ophiophagus hannah), Elapidae, Thailand	817612.999996119	1605284.9999992799	47N	Indochina Time	2015-04-27 12:04:00.000
14098527511	true	2015-04-27 16:53:00.000	101.94647819158638	14.501931776888052	radio-transmitter	Ophiophagus hannah	AM006	AM006	King cobra (Ophiophagus hannah), Elapidae, Thailand	817612.999996119	1605284.9999992799	47N	Indochina Time	2015-04-27 23:53:00.000
14098527512	true	2015-04-27 20:52:00.000	101.94676443066386	14.501846902473693	radio-transmitter	Ophiophagus hannah	AM006	AM006	King cobra (Ophiophagus hannah), Elapidae, Thailand	817643.9999961171	1605275.9999992794	47N	Indochina Time	2015-04-28 03:52:00.000
14098527513	true	2015-04-28 01:58:00.000	101.94676443066386	14.501846902473693	radio-transmitter	Ophiophagus hannah	AM006	AM006	King cobra (Ophiophagus hannah), Elapidae, Thailand	817643.9999961171	1605275.9999992794	47N	Indochina Time	2015-04-28 08:58:00.000
14098527514	true	2015-04-28 05:35:00.000	101.94676443066386	14.501846902473693	radio-transmitter	Ophiophagus hannah	AM006	AM006	King cobra (Ophiophagus hannah), Elapidae, Thailand	817643.9999961171	1605275.9999992794	47N	Indochina Time	2015-04-28 12:35:00.000
14098527515	true	2015-04-28 18:39:00.000	101.94676443066386	14.501846902473693	radio-transmitter	Ophiophagus hannah	AM006	AM006	King cobra (Ophiophagus hannah), Elapidae, Thailand	817643.9999961171	1605275.9999992794	47N	Indochina Time	2015-04-29 01:39:00.000
14098527516	true	2015-04-29 02:58:00.000	101.94676443066386	14.501846902473693	radio-transmitter	Ophiophagus hannah	AM006	AM006	King cobra (Ophiophagus hannah), Elapidae, Thailand	817643.9999961171	1605275.9999992794	47N	Indochina Time	2015-04-29 09:58:00.000
14098527517	true	2015-04-29 05:46:00.000	101.94676443066386	14.501846902473693	radio-transmitter	Ophiophagus hannah	AM006	AM006	King cobra (Ophiophagus hannah), Elapidae, Thailand	817643.9999961171	1605275.9999992794	47N	Indochina Time	2015-04-29 12:46:00.000
14098527518	true	2015-04-29 16:34:00.000	101.94676443066386	14.501846902473693	radio-transmitter	Ophiophagus hannah	AM006	AM006	King cobra (Ophiophagus hannah), Elapidae, Thailand	817643.9999961171	1605275.9999992794	47N	Indochina Time	2015-04-29 23:34:00.000
14098527519	true	2015-04-29 20:55:00.000	101.94676443066386	14.501846902473693	radio-transmitter	Ophiophagus hannah	AM006	AM006	King cobra (Ophiophagus hannah), Elapidae, Thailand	817643.9999961171	1605275.9999992794	47N	Indochina Time	2015-04-30 03:55:00.000
14098527520	true	2015-04-30 01:20:00.000	101.94676443066386	14.501846902473693	radio-transmitter	Ophiophagus hannah	AM006	AM006	King cobra (Ophiophagus hannah), Elapidae, Thailand	817643.9999961171	1605275.9999992794	47N	Indochina Time	2015-04-30 08:20:00.000
14098527521	true	2015-04-30 05:10:00.000	101.94676443066386	14.501846902473693	radio-transmitter	Ophiophagus hannah	AM006	AM006	King cobra (Ophiophagus hannah), Elapidae, Thailand	817643.9999961171	1605275.9999992794	47N	Indochina Time	2015-04-30 12:10:00.000
14098527522	true	2015-04-30 18:00:00.000	101.9466548848048	14.501974713477873	radio-transmitter	Ophiophagus hannah	AM006	AM006	King cobra (Ophiophagus hannah), Elapidae, Thailand	817631.9999961199	1605289.9999992799	47N	Indochina Time	2015-05-01 01:00:00.000
14098527523	true	2015-04-30 20:16:00.000	101.9466548848048	14.501974713477873	radio-transmitter	Ophiophagus hannah	AM006	AM006	King cobra (Ophiophagus hannah), Elapidae, Thailand	817631.9999961199	1605289.9999992799	47N	Indochina Time	2015-05-01 03:16:00.000
14098527524	true	2015-05-01 02:13:00.000	101.9466548848048	14.501974713477873	radio-transmitter	Ophiophagus hannah	AM006	AM006	King cobra (Ophiophagus hannah), Elapidae, Thailand	817631.9999961199	1605289.9999992799	47N	Indochina Time	2015-05-01 09:13:00.000
14098527525	true	2015-05-01 05:31:00.000	101.9466548848048	14.501974713477873	radio-transmitter	Ophiophagus hannah	AM006	AM006	King cobra (Ophiophagus hannah), Elapidae, Thailand	817631.9999961199	1605289.9999992799	47N	Indochina Time	2015-05-01 12:31:00.000
14098527526	true	2015-05-01 17:09:00.000	101.9466548848048	14.501974713477873	radio-transmitter	Ophiophagus hannah	AM006	AM006	King cobra (Ophiophagus hannah), Elapidae, Thailand	817631.9999961199	1605289.9999992799	47N	Indochina Time	2015-05-02 00:09:00.000
14098527527	true	2015-05-01 20:25:00.000	101.9466548848048	14.501974713477873	radio-transmitter	Ophiophagus hannah	AM006	AM006	King cobra (Ophiophagus hannah), Elapidae, Thailand	817631.9999961199	1605289.9999992799	47N	Indochina Time	2015-05-02 03:25:00.000
14098527528	true	2015-05-02 01:19:00.000	101.9466548848048	14.501974713477873	radio-transmitter	Ophiophagus hannah	AM006	AM006	King cobra (Ophiophagus hannah), Elapidae, Thailand	817631.9999961199	1605289.9999992799	47N	Indochina Time	2015-05-02 08:19:00.000
14098527529	true	2015-05-02 05:21:00.000	101.9466548848048	14.501974713477873	radio-transmitter	Ophiophagus hannah	AM006	AM006	King cobra (Ophiophagus hannah), Elapidae, Thailand	817631.9999961199	1605289.9999992799	47N	Indochina Time	2015-05-02 12:21:00.000
14098527530	true	2015-05-02 16:47:00.000	101.9466548848048	14.501974713477873	radio-transmitter	Ophiophagus hannah	AM006	AM006	King cobra (Ophiophagus hannah), Elapidae, Thailand	817631.9999961199	1605289.9999992799	47N	Indochina Time	2015-05-02 23:47:00.000
14098527531	true	2015-05-02 22:29:00.000	101.9466548848048	14.501974713477873	radio-transmitter	Ophiophagus hannah	AM006	AM006	King cobra (Ophiophagus hannah), Elapidae, Thailand	817631.9999961199	1605289.9999992799	47N	Indochina Time	2015-05-03 05:29:00.000
14098527532	true	2015-05-03 07:11:00.000	101.9466548848048	14.501974713477873	radio-transmitter	Ophiophagus hannah	AM006	AM006	King cobra (Ophiophagus hannah), Elapidae, Thailand	817631.9999961199	1605289.9999992799	47N	Indochina Time	2015-05-03 14:11:00.000
14098527533	true	2015-05-03 17:29:00.000	101.9466548848048	14.501974713477873	radio-transmitter	Ophiophagus hannah	AM006	AM006	King cobra (Ophiophagus hannah), Elapidae, Thailand	817631.9999961199	1605289.9999992799	47N	Indochina Time	2015-05-04 00:29:00.000
14098527534	true	2015-05-03 21:41:00.000	101.9466548848048	14.501974713477873	radio-transmitter	Ophiophagus hannah	AM006	AM006	King cobra (Ophiophagus hannah), Elapidae, Thailand	817631.9999961199	1605289.9999992799	47N	Indochina Time	2015-05-04 04:41:00.000
14098527535	true	2015-05-04 01:38:00.000	101.9466548848048	14.501974713477873	radio-transmitter	Ophiophagus hannah	AM006	AM006	King cobra (Ophiophagus hannah), Elapidae, Thailand	817631.9999961199	1605289.9999992799	47N	Indochina Time	2015-05-04 08:38:00.000
14098527536	true	2015-05-04 06:01:00.000	101.94608168924871	14.502090284226242	radio-transmitter	Ophiophagus hannah	AM006	AM006	King cobra (Ophiophagus hannah), Elapidae, Thailand	817569.9999961203	1605301.9999992806	47N	Indochina Time	2015-05-04 13:01:00.000
14098527537	true	2015-05-04 22:30:00.000	101.95183482066908	14.505332375392515	radio-transmitter	Ophiophagus hannah	AM006	AM006	King cobra (Ophiophagus hannah), Elapidae, Thailand	818185.9999960838	1605668.9999992717	47N	Indochina Time	2015-05-05 05:30:00.000
14098527538	true	2015-05-05 03:47:00.000	101.94855790227946	14.505680642427297	radio-transmitter	Ophiophagus hannah	AM006	AM006	King cobra (Ophiophagus hannah), Elapidae, Thailand	817831.9999961096	1605702.9999992766	47N	Indochina Time	2015-05-05 10:47:00.000
14098527539	true	2015-05-07 00:40:00.000	101.94154607405291	14.506798219387298	radio-transmitter	Ophiophagus hannah	AM006	AM006	King cobra (Ophiophagus hannah), Elapidae, Thailand	817073.9999961574	1605816.999999287	47N	Indochina Time	2015-05-07 07:40:00.000
14098527540	true	2015-05-07 22:30:00.000	101.94169484645478	14.506832478209093	radio-transmitter	Ophiophagus hannah	AM006	AM006	King cobra (Ophiophagus hannah), Elapidae, Thailand	817089.9999961564	1605820.9999992868	47N	Indochina Time	2015-05-08 05:30:00.000
14098527541	true	2015-05-08 03:26:00.000	101.94169484645478	14.506832478209093	radio-transmitter	Ophiophagus hannah	AM006	AM006	King cobra (Ophiophagus hannah), Elapidae, Thailand	817089.9999961564	1605820.9999992868	47N	Indochina Time	2015-05-08 10:26:00.000
14098527542	true	2015-05-08 17:54:00.000	101.94169484645478	14.506832478209093	radio-transmitter	Ophiophagus hannah	AM006	AM006	King cobra (Ophiophagus hannah), Elapidae, Thailand	817089.9999961564	1605820.9999992868	47N	Indochina Time	2015-05-09 00:54:00.000
14098527543	true	2015-05-08 21:00:00.000	101.9408903995077	14.506987063354659	radio-transmitter	Ophiophagus hannah	AM006	AM006	King cobra (Ophiophagus hannah), Elapidae, Thailand	817002.9999961588	1605836.999999288	47N	Indochina Time	2015-05-09 04:00:00.000
14098527544	true	2015-05-09 03:10:00.000	101.9408903995077	14.506987063354659	radio-transmitter	Ophiophagus hannah	AM006	AM006	King cobra (Ophiophagus hannah), Elapidae, Thailand	817002.9999961588	1605836.999999288	47N	Indochina Time	2015-05-09 10:10:00.000
14098527545	true	2015-05-09 16:44:00.000	101.93980181576966	14.506684619121167	radio-transmitter	Ophiophagus hannah	AM006	AM006	King cobra (Ophiophagus hannah), Elapidae, Thailand	816885.9999961669	1605801.9999992896	47N	Indochina Time	2015-05-09 23:44:00.000
14098527546	true	2015-05-09 20:22:00.000	101.93982222895548	14.50612443269768	radio-transmitter	Ophiophagus hannah	AM006	AM006	King cobra (Ophiophagus hannah), Elapidae, Thailand	816888.9999961664	1605739.9999992896	47N	Indochina Time	2015-05-10 03:22:00.000
14098527547	true	2015-05-10 03:54:00.000	101.93516143766945	14.508386402528588	radio-transmitter	Ophiophagus hannah	AM006	AM006	King cobra (Ophiophagus hannah), Elapidae, Thailand	816382.999996199	1605983.9999992964	47N	Indochina Time	2015-05-10 10:54:00.000
14098527548	true	2015-05-10 05:28:00.000	101.9330518682935	14.507283894275064	radio-transmitter	Ophiophagus hannah	AM006	AM006	King cobra (Ophiophagus hannah), Elapidae, Thailand	816156.9999962115	1605858.9999992999	47N	Indochina Time	2015-05-10 12:28:00.000
14098527549	true	2015-05-10 18:04:00.000	101.93724972445222	14.50506388789677	radio-transmitter	Ophiophagus hannah	AM006	AM006	King cobra (Ophiophagus hannah), Elapidae, Thailand	816612.9999961827	1605618.9999992936	47N	Indochina Time	2015-05-11 01:04:00.000
14098527550	true	2015-05-11 02:35:00.000	101.93724972445222	14.50506388789677	radio-transmitter	Ophiophagus hannah	AM006	AM006	King cobra (Ophiophagus hannah), Elapidae, Thailand	816612.9999961827	1605618.9999992936	47N	Indochina Time	2015-05-11 09:35:00.000
14098527551	true	2015-05-11 05:26:00.000	101.93724972445222	14.50506388789677	radio-transmitter	Ophiophagus hannah	AM006	AM006	King cobra (Ophiophagus hannah), Elapidae, Thailand	816612.9999961827	1605618.9999992936	47N	Indochina Time	2015-05-11 12:26:00.000
14098527552	true	2015-05-11 19:57:00.000	101.94365127068139	14.504062476873509	radio-transmitter	Ophiophagus hannah	AM006	AM006	King cobra (Ophiophagus hannah), Elapidae, Thailand	817304.9999961393	1605516.999999284	47N	Indochina Time	2015-05-12 02:57:00.000
14098527553	true	2015-05-12 04:09:00.000	101.94365127068139	14.504062476873509	radio-transmitter	Ophiophagus hannah	AM006	AM006	King cobra (Ophiophagus hannah), Elapidae, Thailand	817304.9999961393	1605516.999999284	47N	Indochina Time	2015-05-12 11:09:00.000
14098527554	true	2015-05-12 07:21:00.000	101.94365127068139	14.504062476873509	radio-transmitter	Ophiophagus hannah	AM006	AM006	King cobra (Ophiophagus hannah), Elapidae, Thailand	817304.9999961393	1605516.999999284	47N	Indochina Time	2015-05-12 14:21:00.000
14098527555	true	2015-05-12 18:30:00.000	101.9385708391121	14.513852710345617	radio-transmitter	Ophiophagus hannah	AM006	AM006	King cobra (Ophiophagus hannah), Elapidae, Thailand	816742.9999961798	1606593.9999992913	47N	Indochina Time	2015-05-13 01:30:00.000
14098527556	true	2015-05-12 20:44:00.000	101.9385708391121	14.513852710345617	radio-transmitter	Ophiophagus hannah	AM006	AM006	King cobra (Ophiophagus hannah), Elapidae, Thailand	816742.9999961798	1606593.9999992913	47N	Indochina Time	2015-05-13 03:44:00.000
14098527557	true	2015-05-13 00:02:00.000	101.9385708391121	14.513852710345617	radio-transmitter	Ophiophagus hannah	AM006	AM006	King cobra (Ophiophagus hannah), Elapidae, Thailand	816742.9999961798	1606593.9999992913	47N	Indochina Time	2015-05-13 07:02:00.000
14098527558	true	2015-05-13 03:48:00.000	101.93459945326612	14.515681590872319	radio-transmitter	Ophiophagus hannah	AM006	AM006	King cobra (Ophiophagus hannah), Elapidae, Thailand	816311.9999962059	1606790.9999992978	47N	Indochina Time	2015-05-13 10:48:00.000
14098527559	true	2015-05-13 07:00:00.000	101.93459945326612	14.515681590872319	radio-transmitter	Ophiophagus hannah	AM006	AM006	King cobra (Ophiophagus hannah), Elapidae, Thailand	816311.9999962059	1606790.9999992978	47N	Indochina Time	2015-05-13 14:00:00.000
14098527560	true	2015-05-13 17:28:00.000	101.93469702520596	14.516050647454106	radio-transmitter	Ophiophagus hannah	AM006	AM006	King cobra (Ophiophagus hannah), Elapidae, Thailand	816321.9999962059	1606831.999999297	47N	Indochina Time	2015-05-14 00:28:00.000
14098527561	true	2015-05-13 21:26:00.000	101.93469702520596	14.516050647454106	radio-transmitter	Ophiophagus hannah	AM006	AM006	King cobra (Ophiophagus hannah), Elapidae, Thailand	816321.9999962059	1606831.999999297	47N	Indochina Time	2015-05-14 04:26:00.000
14098527562	true	2015-05-14 01:20:00.000	101.93469702520596	14.516050647454106	radio-transmitter	Ophiophagus hannah	AM006	AM006	King cobra (Ophiophagus hannah), Elapidae, Thailand	816321.9999962059	1606831.999999297	47N	Indochina Time	2015-05-14 08:20:00.000
14098527563	true	2015-05-14 04:47:00.000	101.93469702520596	14.516050647454106	radio-transmitter	Ophiophagus hannah	AM006	AM006	King cobra (Ophiophagus hannah), Elapidae, Thailand	816321.9999962059	1606831.999999297	47N	Indochina Time	2015-05-14 11:47:00.000
14098527564	true	2015-05-14 17:09:00.000	101.93469702520596	14.516050647454106	radio-transmitter	Ophiophagus hannah	AM006	AM006	King cobra (Ophiophagus hannah), Elapidae, Thailand	816321.9999962059	1606831.999999297	47N	Indochina Time	2015-05-15 00:09:00.000
14098527565	true	2015-05-14 22:20:00.000	101.93469702520596	14.516050647454106	radio-transmitter	Ophiophagus hannah	AM006	AM006	King cobra (Ophiophagus hannah), Elapidae, Thailand	816321.9999962059	1606831.999999297	47N	Indochina Time	2015-05-15 05:20:00.000
14098527566	true	2015-05-15 02:27:00.000	101.93469702520596	14.516050647454106	radio-transmitter	Ophiophagus hannah	AM006	AM006	King cobra (Ophiophagus hannah), Elapidae, Thailand	816321.9999962059	1606831.999999297	47N	Indochina Time	2015-05-15 09:27:00.000
14098527567	true	2015-05-15 05:51:00.000	101.93469702520596	14.516050647454106	radio-transmitter	Ophiophagus hannah	AM006	AM006	King cobra (Ophiophagus hannah), Elapidae, Thailand	816321.9999962059	1606831.999999297	47N	Indochina Time	2015-05-15 12:51:00.000
14098527568	true	2015-05-15 17:07:00.000	101.93469702520596	14.516050647454106	radio-transmitter	Ophiophagus hannah	AM006	AM006	King cobra (Ophiophagus hannah), Elapidae, Thailand	816321.9999962059	1606831.999999297	47N	Indochina Time	2015-05-16 00:07:00.000
14098527569	true	2015-05-15 21:39:00.000	101.93469702520596	14.516050647454106	radio-transmitter	Ophiophagus hannah	AM006	AM006	King cobra (Ophiophagus hannah), Elapidae, Thailand	816321.9999962059	1606831.999999297	47N	Indochina Time	2015-05-16 04:39:00.000
14098527570	true	2015-05-16 02:34:00.000	101.93469702520596	14.516050647454106	radio-transmitter	Ophiophagus hannah	AM006	AM006	King cobra (Ophiophagus hannah), Elapidae, Thailand	816321.9999962059	1606831.999999297	47N	Indochina Time	2015-05-16 09:34:00.000
14098527571	true	2015-05-16 05:18:00.000	101.93469702520596	14.516050647454106	radio-transmitter	Ophiophagus hannah	AM006	AM006	King cobra (Ophiophagus hannah), Elapidae, Thailand	816321.9999962059	1606831.999999297	47N	Indochina Time	2015-05-16 12:18:00.000
14098527572	true	2015-05-16 17:38:00.000	101.93469702520596	14.516050647454106	radio-transmitter	Ophiophagus hannah	AM006	AM006	King cobra (Ophiophagus hannah), Elapidae, Thailand	816321.9999962059	1606831.999999297	47N	Indochina Time	2015-05-17 00:38:00.000
14098527573	true	2015-05-16 20:53:00.000	101.93469702520596	14.516050647454106	radio-transmitter	Ophiophagus hannah	AM006	AM006	King cobra (Ophiophagus hannah), Elapidae, Thailand	816321.9999962059	1606831.999999297	47N	Indochina Time	2015-05-17 03:53:00.000
14098527574	true	2015-05-17 02:18:00.000	101.93469702520596	14.516050647454106	radio-transmitter	Ophiophagus hannah	AM006	AM006	King cobra (Ophiophagus hannah), Elapidae, Thailand	816321.9999962059	1606831.999999297	47N	Indochina Time	2015-05-17 09:18:00.000
14098527575	true	2015-05-17 06:07:00.000	101.93469702520596	14.516050647454106	radio-transmitter	Ophiophagus hannah	AM006	AM006	King cobra (Ophiophagus hannah), Elapidae, Thailand	816321.9999962059	1606831.999999297	47N	Indochina Time	2015-05-17 13:07:00.000
14098527576	true	2015-05-17 17:15:00.000	101.93469702520596	14.516050647454106	radio-transmitter	Ophiophagus hannah	AM006	AM006	King cobra (Ophiophagus hannah), Elapidae, Thailand	816321.9999962059	1606831.999999297	47N	Indochina Time	2015-05-18 00:15:00.000
14098527577	true	2015-05-17 22:04:00.000	101.93469702520596	14.516050647454106	radio-transmitter	Ophiophagus hannah	AM006	AM006	King cobra (Ophiophagus hannah), Elapidae, Thailand	816321.9999962059	1606831.999999297	47N	Indochina Time	2015-05-18 05:04:00.000
14098527578	true	2015-05-18 02:01:00.000	101.93469702520596	14.516050647454106	radio-transmitter	Ophiophagus hannah	AM006	AM006	King cobra (Ophiophagus hannah), Elapidae, Thailand	816321.9999962059	1606831.999999297	47N	Indochina Time	2015-05-18 09:01:00.000
14098527579	true	2015-05-18 05:58:00.000	101.93469702520596	14.516050647454106	radio-transmitter	Ophiophagus hannah	AM006	AM006	King cobra (Ophiophagus hannah), Elapidae, Thailand	816321.9999962059	1606831.999999297	47N	Indochina Time	2015-05-18 12:58:00.000
14098527580	true	2015-05-18 20:47:00.000	101.93469702520596	14.516050647454106	radio-transmitter	Ophiophagus hannah	AM006	AM006	King cobra (Ophiophagus hannah), Elapidae, Thailand	816321.9999962059	1606831.999999297	47N	Indochina Time	2015-05-19 03:47:00.000
14098527581	true	2015-05-19 01:15:00.000	101.93469702520596	14.516050647454106	radio-transmitter	Ophiophagus hannah	AM006	AM006	King cobra (Ophiophagus hannah), Elapidae, Thailand	816321.9999962059	1606831.999999297	47N	Indochina Time	2015-05-19 08:15:00.000
14098527582	true	2015-05-19 07:48:00.000	101.93469702520596	14.516050647454106	radio-transmitter	Ophiophagus hannah	AM006	AM006	King cobra (Ophiophagus hannah), Elapidae, Thailand	816321.9999962059	1606831.999999297	47N	Indochina Time	2015-05-19 14:48:00.000
14098527583	true	2015-05-19 17:12:00.000	101.93469702520596	14.516050647454106	radio-transmitter	Ophiophagus hannah	AM006	AM006	King cobra (Ophiophagus hannah), Elapidae, Thailand	816321.9999962059	1606831.999999297	47N	Indochina Time	2015-05-20 00:12:00.000
14098527584	true	2015-05-19 23:19:00.000	101.93469702520596	14.516050647454106	radio-transmitter	Ophiophagus hannah	AM006	AM006	King cobra (Ophiophagus hannah), Elapidae, Thailand	816321.9999962059	1606831.999999297	47N	Indochina Time	2015-05-20 06:19:00.000
14098527585	true	2015-05-20 06:02:00.000	101.93469702520596	14.516050647454106	radio-transmitter	Ophiophagus hannah	AM006	AM006	King cobra (Ophiophagus hannah), Elapidae, Thailand	816321.9999962059	1606831.999999297	47N	Indochina Time	2015-05-20 13:02:00.000
14098527586	true	2015-05-20 17:27:00.000	101.93469702520596	14.516050647454106	radio-transmitter	Ophiophagus hannah	AM006	AM006	King cobra (Ophiophagus hannah), Elapidae, Thailand	816321.9999962059	1606831.999999297	47N	Indochina Time	2015-05-21 00:27:00.000
14098527587	true	2015-05-20 21:51:00.000	101.93356276725545	14.515802939421611	radio-transmitter	Ophiophagus hannah	AM006	AM006	King cobra (Ophiophagus hannah), Elapidae, Thailand	816199.9999962146	1606802.999999299	47N	Indochina Time	2015-05-21 04:51:00.000
14098527588	true	2015-05-21 02:53:00.000	101.93356276725545	14.515802939421611	radio-transmitter	Ophiophagus hannah	AM006	AM006	King cobra (Ophiophagus hannah), Elapidae, Thailand	816199.9999962146	1606802.999999299	47N	Indochina Time	2015-05-21 09:53:00.000
14098527589	true	2015-05-21 17:07:00.000	101.93061903911489	14.514015454035702	radio-transmitter	Ophiophagus hannah	AM006	AM006	King cobra (Ophiophagus hannah), Elapidae, Thailand	815884.9999962326	1606600.999999303	47N	Indochina Time	2015-05-22 00:07:00.000
14098527590	true	2015-05-21 21:39:00.000	101.93061903911489	14.514015454035702	radio-transmitter	Ophiophagus hannah	AM006	AM006	King cobra (Ophiophagus hannah), Elapidae, Thailand	815884.9999962326	1606600.999999303	47N	Indochina Time	2015-05-22 04:39:00.000
14098527591	true	2015-05-22 07:16:00.000	101.92230046153763	14.518725223126134	radio-transmitter	Ophiophagus hannah	AM006	AM006	King cobra (Ophiophagus hannah), Elapidae, Thailand	814980.9999962903	1607110.9999993157	47N	Indochina Time	2015-05-22 14:16:00.000
14098527592	true	2015-05-22 23:15:00.000	101.92098659366513	14.50903298666055	radio-transmitter	Ophiophagus hannah	AM006	AM006	King cobra (Ophiophagus hannah), Elapidae, Thailand	814852.999996293	1606035.999999318	47N	Indochina Time	2015-05-23 06:15:00.000
14098527593	true	2015-05-23 03:53:00.000	101.92151434286812	14.508276818229332	radio-transmitter	Ophiophagus hannah	AM006	AM006	King cobra (Ophiophagus hannah), Elapidae, Thailand	814910.9999962854	1605952.9999993169	47N	Indochina Time	2015-05-23 10:53:00.000
14098527594	true	2015-05-23 17:31:00.000	101.92151434286812	14.508276818229332	radio-transmitter	Ophiophagus hannah	AM006	AM006	King cobra (Ophiophagus hannah), Elapidae, Thailand	814910.9999962854	1605952.9999993169	47N	Indochina Time	2015-05-24 00:31:00.000
14098527595	true	2015-05-23 21:29:00.000	101.92151422436537	14.508267788437836	radio-transmitter	Ophiophagus hannah	AM006	AM006	King cobra (Ophiophagus hannah), Elapidae, Thailand	814910.9999962876	1605951.9999993169	47N	Indochina Time	2015-05-24 04:29:00.000
14098527596	true	2015-05-24 06:34:00.000	101.92151422436537	14.508267788437836	radio-transmitter	Ophiophagus hannah	AM006	AM006	King cobra (Ophiophagus hannah), Elapidae, Thailand	814910.9999962876	1605951.9999993169	47N	Indochina Time	2015-05-24 13:34:00.000
14098527597	true	2015-05-24 17:18:00.000	101.92151422436537	14.508267788437836	radio-transmitter	Ophiophagus hannah	AM006	AM006	King cobra (Ophiophagus hannah), Elapidae, Thailand	814910.9999962876	1605951.9999993169	47N	Indochina Time	2015-05-25 00:18:00.000
14098527598	true	2015-05-25 04:48:00.000	101.92151422436537	14.508267788437836	radio-transmitter	Ophiophagus hannah	AM006	AM006	King cobra (Ophiophagus hannah), Elapidae, Thailand	814910.9999962876	1605951.9999993169	47N	Indochina Time	2015-05-25 11:48:00.000
14098527599	true	2015-05-27 01:24:00.000	101.92196616190678	14.507386126106606	radio-transmitter	Ophiophagus hannah	AM006	AM006	King cobra (Ophiophagus hannah), Elapidae, Thailand	814960.9999962832	1605854.9999993155	47N	Indochina Time	2015-05-27 08:24:00.000
14098527600	true	2015-05-27 07:12:00.000	101.92196616190678	14.507386126106606	radio-transmitter	Ophiophagus hannah	AM006	AM006	King cobra (Ophiophagus hannah), Elapidae, Thailand	814960.9999962832	1605854.9999993155	47N	Indochina Time	2015-05-27 14:12:00.000
14098527601	true	2015-05-27 16:58:00.000	101.92196616190678	14.507386126106606	radio-transmitter	Ophiophagus hannah	AM006	AM006	King cobra (Ophiophagus hannah), Elapidae, Thailand	814960.9999962832	1605854.9999993155	47N	Indochina Time	2015-05-27 23:58:00.000
14098527602	true	2015-05-27 22:31:00.000	101.92196616190678	14.507386126106606	radio-transmitter	Ophiophagus hannah	AM006	AM006	King cobra (Ophiophagus hannah), Elapidae, Thailand	814960.9999962832	1605854.9999993155	47N	Indochina Time	2015-05-28 05:31:00.000
14098527603	true	2015-05-28 03:16:00.000	101.92196616190678	14.507386126106606	radio-transmitter	Ophiophagus hannah	AM006	AM006	King cobra (Ophiophagus hannah), Elapidae, Thailand	814960.9999962832	1605854.9999993155	47N	Indochina Time	2015-05-28 10:16:00.000
14098527604	true	2015-05-28 22:03:00.000	101.92196616190678	14.507386126106606	radio-transmitter	Ophiophagus hannah	AM006	AM006	King cobra (Ophiophagus hannah), Elapidae, Thailand	814960.9999962832	1605854.9999993155	47N	Indochina Time	2015-05-29 05:03:00.000
14098527605	true	2015-05-29 06:52:00.000	101.92196616190678	14.507386126106606	radio-transmitter	Ophiophagus hannah	AM006	AM006	King cobra (Ophiophagus hannah), Elapidae, Thailand	814960.9999962832	1605854.9999993155	47N	Indochina Time	2015-05-29 13:52:00.000
14098527606	true	2015-05-29 19:30:00.000	101.92196616190678	14.507386126106606	radio-transmitter	Ophiophagus hannah	AM006	AM006	King cobra (Ophiophagus hannah), Elapidae, Thailand	814960.9999962832	1605854.9999993155	47N	Indochina Time	2015-05-30 02:30:00.000
14098527607	true	2015-05-30 00:38:00.000	101.92196616190678	14.507386126106606	radio-transmitter	Ophiophagus hannah	AM006	AM006	King cobra (Ophiophagus hannah), Elapidae, Thailand	814960.9999962832	1605854.9999993155	47N	Indochina Time	2015-05-30 07:38:00.000
14098527608	true	2015-05-30 05:22:00.000	101.92196616190678	14.507386126106606	radio-transmitter	Ophiophagus hannah	AM006	AM006	King cobra (Ophiophagus hannah), Elapidae, Thailand	814960.9999962832	1605854.9999993155	47N	Indochina Time	2015-05-30 12:22:00.000
14098527609	true	2015-05-30 16:30:00.000	101.92196616190678	14.507386126106606	radio-transmitter	Ophiophagus hannah	AM006	AM006	King cobra (Ophiophagus hannah), Elapidae, Thailand	814960.9999962832	1605854.9999993155	47N	Indochina Time	2015-05-30 23:30:00.000
14098527610	true	2015-05-30 21:06:00.000	101.92196616190678	14.507386126106606	radio-transmitter	Ophiophagus hannah	AM006	AM006	King cobra (Ophiophagus hannah), Elapidae, Thailand	814960.9999962832	1605854.9999993155	47N	Indochina Time	2015-05-31 04:06:00.000
14098527611	true	2015-05-31 02:40:00.000	101.92196616190678	14.507386126106606	radio-transmitter	Ophiophagus hannah	AM006	AM006	King cobra (Ophiophagus hannah), Elapidae, Thailand	814960.9999962832	1605854.9999993155	47N	Indochina Time	2015-05-31 09:40:00.000
14098527612	true	2015-05-31 18:58:00.000	101.92196616190678	14.507386126106606	radio-transmitter	Ophiophagus hannah	AM006	AM006	King cobra (Ophiophagus hannah), Elapidae, Thailand	814960.9999962832	1605854.9999993155	47N	Indochina Time	2015-06-01 01:58:00.000
14098527613	true	2015-06-01 00:59:00.000	101.92196616190678	14.507386126106606	radio-transmitter	Ophiophagus hannah	AM006	AM006	King cobra (Ophiophagus hannah), Elapidae, Thailand	814960.9999962832	1605854.9999993155	47N	Indochina Time	2015-06-01 07:59:00.000
14098527614	true	2015-06-01 16:27:00.000	101.92196616190678	14.507386126106606	radio-transmitter	Ophiophagus hannah	AM006	AM006	King cobra (Ophiophagus hannah), Elapidae, Thailand	814960.9999962832	1605854.9999993155	47N	Indochina Time	2015-06-01 23:27:00.000
14098527615	true	2015-06-01 21:17:00.000	101.92196616190678	14.507386126106606	radio-transmitter	Ophiophagus hannah	AM006	AM006	King cobra (Ophiophagus hannah), Elapidae, Thailand	814960.9999962832	1605854.9999993155	47N	Indochina Time	2015-06-02 04:17:00.000
14098527616	true	2015-06-02 17:10:00.000	101.92196616190678	14.507386126106606	radio-transmitter	Ophiophagus hannah	AM006	AM006	King cobra (Ophiophagus hannah), Elapidae, Thailand	814960.9999962832	1605854.9999993155	47N	Indochina Time	2015-06-03 00:10:00.000
14098527617	true	2015-06-02 21:30:00.000	101.92196616190678	14.507386126106606	radio-transmitter	Ophiophagus hannah	AM006	AM006	King cobra (Ophiophagus hannah), Elapidae, Thailand	814960.9999962832	1605854.9999993155	47N	Indochina Time	2015-06-03 04:30:00.000
14098527618	true	2015-06-03 02:05:00.000	101.92196616190678	14.507386126106606	radio-transmitter	Ophiophagus hannah	AM006	AM006	King cobra (Ophiophagus hannah), Elapidae, Thailand	814960.9999962832	1605854.9999993155	47N	Indochina Time	2015-06-03 09:05:00.000
14098527619	true	2015-06-03 17:38:00.000	101.92196616190678	14.507386126106606	radio-transmitter	Ophiophagus hannah	AM006	AM006	King cobra (Ophiophagus hannah), Elapidae, Thailand	814960.9999962832	1605854.9999993155	47N	Indochina Time	2015-06-04 00:38:00.000
14098527620	true	2015-06-03 21:38:00.000	101.92196616190678	14.507386126106606	radio-transmitter	Ophiophagus hannah	AM006	AM006	King cobra (Ophiophagus hannah), Elapidae, Thailand	814960.9999962832	1605854.9999993155	47N	Indochina Time	2015-06-04 04:38:00.000
14098527621	true	2015-06-04 17:09:00.000	101.92196616190678	14.507386126106606	radio-transmitter	Ophiophagus hannah	AM006	AM006	King cobra (Ophiophagus hannah), Elapidae, Thailand	814960.9999962832	1605854.9999993155	47N	Indochina Time	2015-06-05 00:09:00.000
14098527622	true	2015-06-04 21:58:00.000	101.92196616190678	14.507386126106606	radio-transmitter	Ophiophagus hannah	AM006	AM006	King cobra (Ophiophagus hannah), Elapidae, Thailand	814960.9999962832	1605854.9999993155	47N	Indochina Time	2015-06-05 04:58:00.000
14098527623	true	2015-06-05 03:56:00.000	101.92196616190678	14.507386126106606	radio-transmitter	Ophiophagus hannah	AM006	AM006	King cobra (Ophiophagus hannah), Elapidae, Thailand	814960.9999962832	1605854.9999993155	47N	Indochina Time	2015-06-05 10:56:00.000
14098527624	true	2015-06-05 17:23:00.000	101.92196616190678	14.507386126106606	radio-transmitter	Ophiophagus hannah	AM006	AM006	King cobra (Ophiophagus hannah), Elapidae, Thailand	814960.9999962832	1605854.9999993155	47N	Indochina Time	2015-06-06 00:23:00.000
14098527625	true	2015-06-05 21:55:00.000	101.92196616190678	14.507386126106606	radio-transmitter	Ophiophagus hannah	AM006	AM006	King cobra (Ophiophagus hannah), Elapidae, Thailand	814960.9999962832	1605854.9999993155	47N	Indochina Time	2015-06-06 04:55:00.000
14098527626	true	2015-06-06 04:27:00.000	101.92196616190678	14.507386126106606	radio-transmitter	Ophiophagus hannah	AM006	AM006	King cobra (Ophiophagus hannah), Elapidae, Thailand	814960.9999962832	1605854.9999993155	47N	Indochina Time	2015-06-06 11:27:00.000
14098527627	true	2015-06-06 16:46:00.000	101.92196616190678	14.507386126106606	radio-transmitter	Ophiophagus hannah	AM006	AM006	King cobra (Ophiophagus hannah), Elapidae, Thailand	814960.9999962832	1605854.9999993155	47N	Indochina Time	2015-06-06 23:46:00.000
14098527628	true	2015-06-06 21:26:00.000	101.92196616190678	14.507386126106606	radio-transmitter	Ophiophagus hannah	AM006	AM006	King cobra (Ophiophagus hannah), Elapidae, Thailand	814960.9999962832	1605854.9999993155	47N	Indochina Time	2015-06-07 04:26:00.000
14098527629	true	2015-06-07 02:09:00.000	101.92196616190678	14.507386126106606	radio-transmitter	Ophiophagus hannah	AM006	AM006	King cobra (Ophiophagus hannah), Elapidae, Thailand	814960.9999962832	1605854.9999993155	47N	Indochina Time	2015-06-07 09:09:00.000
14098527630	true	2015-06-07 16:46:00.000	101.92196616190678	14.507386126106606	radio-transmitter	Ophiophagus hannah	AM006	AM006	King cobra (Ophiophagus hannah), Elapidae, Thailand	814960.9999962832	1605854.9999993155	47N	Indochina Time	2015-06-07 23:46:00.000
14098527631	true	2015-06-07 21:03:00.000	101.92196616190678	14.507386126106606	radio-transmitter	Ophiophagus hannah	AM006	AM006	King cobra (Ophiophagus hannah), Elapidae, Thailand	814960.9999962832	1605854.9999993155	47N	Indochina Time	2015-06-08 04:03:00.000
14098527632	true	2015-06-08 02:05:00.000	101.92196616190678	14.507386126106606	radio-transmitter	Ophiophagus hannah	AM006	AM006	King cobra (Ophiophagus hannah), Elapidae, Thailand	814960.9999962832	1605854.9999993155	47N	Indochina Time	2015-06-08 09:05:00.000
14098527633	true	2015-06-08 07:25:00.000	101.92196616190678	14.507386126106606	radio-transmitter	Ophiophagus hannah	AM006	AM006	King cobra (Ophiophagus hannah), Elapidae, Thailand	814960.9999962832	1605854.9999993155	47N	Indochina Time	2015-06-08 14:25:00.000
14098527634	true	2015-06-08 16:56:00.000	101.92196616190678	14.507386126106606	radio-transmitter	Ophiophagus hannah	AM006	AM006	King cobra (Ophiophagus hannah), Elapidae, Thailand	814960.9999962832	1605854.9999993155	47N	Indochina Time	2015-06-08 23:56:00.000
14098527635	true	2015-06-08 21:00:00.000	101.92196616190678	14.507386126106606	radio-transmitter	Ophiophagus hannah	AM006	AM006	King cobra (Ophiophagus hannah), Elapidae, Thailand	814960.9999962832	1605854.9999993155	47N	Indochina Time	2015-06-09 04:00:00.000
14098527636	true	2015-06-09 02:11:00.000	101.92196663596155	14.507422245260631	radio-transmitter	Ophiophagus hannah	AM006	AM006	King cobra (Ophiophagus hannah), Elapidae, Thailand	814960.9999962845	1605858.9999993162	47N	Indochina Time	2015-06-09 09:11:00.000
14098527637	true	2015-06-09 06:27:00.000	101.92196663596155	14.507422245260631	radio-transmitter	Ophiophagus hannah	AM006	AM006	King cobra (Ophiophagus hannah), Elapidae, Thailand	814960.9999962845	1605858.9999993162	47N	Indochina Time	2015-06-09 13:27:00.000
14098527638	true	2015-06-09 17:23:00.000	101.92196663596155	14.507422245260631	radio-transmitter	Ophiophagus hannah	AM006	AM006	King cobra (Ophiophagus hannah), Elapidae, Thailand	814960.9999962845	1605858.9999993162	47N	Indochina Time	2015-06-10 00:23:00.000
14098527639	true	2015-06-09 21:19:00.000	101.92196663596155	14.507422245260631	radio-transmitter	Ophiophagus hannah	AM006	AM006	King cobra (Ophiophagus hannah), Elapidae, Thailand	814960.9999962845	1605858.9999993162	47N	Indochina Time	2015-06-10 04:19:00.000
14098527640	true	2015-06-10 02:54:00.000	101.92196663596155	14.507422245260631	radio-transmitter	Ophiophagus hannah	AM006	AM006	King cobra (Ophiophagus hannah), Elapidae, Thailand	814960.9999962845	1605858.9999993162	47N	Indochina Time	2015-06-10 09:54:00.000
14098527641	true	2015-06-10 07:17:00.000	101.92196663596155	14.507422245260631	radio-transmitter	Ophiophagus hannah	AM006	AM006	King cobra (Ophiophagus hannah), Elapidae, Thailand	814960.9999962845	1605858.9999993162	47N	Indochina Time	2015-06-10 14:17:00.000
14098527642	true	2015-06-10 17:19:00.000	101.92196663596155	14.507422245260631	radio-transmitter	Ophiophagus hannah	AM006	AM006	King cobra (Ophiophagus hannah), Elapidae, Thailand	814960.9999962845	1605858.9999993162	47N	Indochina Time	2015-06-11 00:19:00.000
14098527643	true	2015-06-10 21:57:00.000	101.92196663596155	14.507422245260631	radio-transmitter	Ophiophagus hannah	AM006	AM006	King cobra (Ophiophagus hannah), Elapidae, Thailand	814960.9999962845	1605858.9999993162	47N	Indochina Time	2015-06-11 04:57:00.000
14098527644	true	2015-06-11 04:27:00.000	101.92196663596155	14.507422245260631	radio-transmitter	Ophiophagus hannah	AM006	AM006	King cobra (Ophiophagus hannah), Elapidae, Thailand	814960.9999962845	1605858.9999993162	47N	Indochina Time	2015-06-11 11:27:00.000
14098527645	true	2015-06-11 17:02:00.000	101.92196663596155	14.507422245260631	radio-transmitter	Ophiophagus hannah	AM006	AM006	King cobra (Ophiophagus hannah), Elapidae, Thailand	814960.9999962845	1605858.9999993162	47N	Indochina Time	2015-06-12 00:02:00.000
14098527646	true	2015-06-11 21:30:00.000	101.92196663596155	14.507422245260631	radio-transmitter	Ophiophagus hannah	AM006	AM006	King cobra (Ophiophagus hannah), Elapidae, Thailand	814960.9999962845	1605858.9999993162	47N	Indochina Time	2015-06-12 04:30:00.000
14098527647	true	2015-06-12 02:31:00.000	101.92196663596155	14.507422245260631	radio-transmitter	Ophiophagus hannah	AM006	AM006	King cobra (Ophiophagus hannah), Elapidae, Thailand	814960.9999962845	1605858.9999993162	47N	Indochina Time	2015-06-12 09:31:00.000
14098527648	true	2015-06-12 16:35:00.000	101.92196663596155	14.507422245260631	radio-transmitter	Ophiophagus hannah	AM006	AM006	King cobra (Ophiophagus hannah), Elapidae, Thailand	814960.9999962845	1605858.9999993162	47N	Indochina Time	2015-06-12 23:35:00.000
14098527649	true	2015-06-12 21:25:00.000	101.92196663596155	14.507422245260631	radio-transmitter	Ophiophagus hannah	AM006	AM006	King cobra (Ophiophagus hannah), Elapidae, Thailand	814960.9999962845	1605858.9999993162	47N	Indochina Time	2015-06-13 04:25:00.000
14098527650	true	2015-06-13 16:45:00.000	101.92196663596155	14.507422245260631	radio-transmitter	Ophiophagus hannah	AM006	AM006	King cobra (Ophiophagus hannah), Elapidae, Thailand	814960.9999962845	1605858.9999993162	47N	Indochina Time	2015-06-13 23:45:00.000
14098527651	true	2015-06-13 21:04:00.000	101.92196663596155	14.507422245260631	radio-transmitter	Ophiophagus hannah	AM006	AM006	King cobra (Ophiophagus hannah), Elapidae, Thailand	814960.9999962845	1605858.9999993162	47N	Indochina Time	2015-06-14 04:04:00.000
14098527652	true	2015-06-14 03:02:00.000	101.92196663596155	14.507422245260631	radio-transmitter	Ophiophagus hannah	AM006	AM006	King cobra (Ophiophagus hannah), Elapidae, Thailand	814960.9999962845	1605858.9999993162	47N	Indochina Time	2015-06-14 10:02:00.000
14098527653	true	2015-06-14 16:40:00.000	101.92196663596155	14.507422245260631	radio-transmitter	Ophiophagus hannah	AM006	AM006	King cobra (Ophiophagus hannah), Elapidae, Thailand	814960.9999962845	1605858.9999993162	47N	Indochina Time	2015-06-14 23:40:00.000
14098527654	true	2015-06-14 21:09:00.000	101.92196663596155	14.507422245260631	radio-transmitter	Ophiophagus hannah	AM006	AM006	King cobra (Ophiophagus hannah), Elapidae, Thailand	814960.9999962845	1605858.9999993162	47N	Indochina Time	2015-06-15 04:09:00.000
14098527655	true	2015-06-15 03:27:00.000	101.92196663596155	14.507422245260631	radio-transmitter	Ophiophagus hannah	AM006	AM006	King cobra (Ophiophagus hannah), Elapidae, Thailand	814960.9999962845	1605858.9999993162	47N	Indochina Time	2015-06-15 10:27:00.000
14098527656	true	2015-06-15 07:01:00.000	101.92196663596155	14.507422245260631	radio-transmitter	Ophiophagus hannah	AM006	AM006	King cobra (Ophiophagus hannah), Elapidae, Thailand	814960.9999962845	1605858.9999993162	47N	Indochina Time	2015-06-15 14:01:00.000
14098527657	true	2015-06-15 16:40:00.000	101.92196663596155	14.507422245260631	radio-transmitter	Ophiophagus hannah	AM006	AM006	King cobra (Ophiophagus hannah), Elapidae, Thailand	814960.9999962845	1605858.9999993162	47N	Indochina Time	2015-06-15 23:40:00.000
14098527658	true	2015-06-16 00:19:00.000	101.92196663596155	14.507422245260631	radio-transmitter	Ophiophagus hannah	AM006	AM006	King cobra (Ophiophagus hannah), Elapidae, Thailand	814960.9999962845	1605858.9999993162	47N	Indochina Time	2015-06-16 07:19:00.000
14098527659	true	2015-06-16 06:45:00.000	101.92196663596155	14.507422245260631	radio-transmitter	Ophiophagus hannah	AM006	AM006	King cobra (Ophiophagus hannah), Elapidae, Thailand	814960.9999962845	1605858.9999993162	47N	Indochina Time	2015-06-16 13:45:00.000
14098527660	true	2015-06-16 17:27:00.000	101.92196663596155	14.507422245260631	radio-transmitter	Ophiophagus hannah	AM006	AM006	King cobra (Ophiophagus hannah), Elapidae, Thailand	814960.9999962845	1605858.9999993162	47N	Indochina Time	2015-06-17 00:27:00.000
14098527661	true	2015-06-17 02:05:00.000	101.92196663596155	14.507422245260631	radio-transmitter	Ophiophagus hannah	AM006	AM006	King cobra (Ophiophagus hannah), Elapidae, Thailand	814960.9999962845	1605858.9999993162	47N	Indochina Time	2015-06-17 09:05:00.000
14098527662	true	2015-06-18 02:00:00.000	101.9290200722788	14.502403230247012	radio-transmitter	Ophiophagus hannah	AM006	AM006	King cobra (Ophiophagus hannah), Elapidae, Thailand	815728.9999962356	1605312.9999993062	47N	Indochina Time	2015-06-18 09:00:00.000
14098527663	true	2015-06-18 08:14:00.000	101.93091867544865	14.50720218419164	radio-transmitter	Ophiophagus hannah	AM006	AM006	King cobra (Ophiophagus hannah), Elapidae, Thailand	815926.9999962251	1605846.9999993027	47N	Indochina Time	2015-06-18 15:14:00.000
14098527664	true	2015-06-19 00:00:00.000	101.9346166156083	14.508546749847746	radio-transmitter	Ophiophagus hannah	AM006	AM006	King cobra (Ophiophagus hannah), Elapidae, Thailand	816323.9999962011	1606000.9999992973	47N	Indochina Time	2015-06-19 07:00:00.000
14098527665	true	2015-06-19 03:26:00.000	101.9346166156083	14.508546749847746	radio-transmitter	Ophiophagus hannah	AM006	AM006	King cobra (Ophiophagus hannah), Elapidae, Thailand	816323.9999962011	1606000.9999992973	47N	Indochina Time	2015-06-19 10:26:00.000
14098527666	true	2015-06-19 06:17:00.000	101.9346166156083	14.508546749847746	radio-transmitter	Ophiophagus hannah	AM006	AM006	King cobra (Ophiophagus hannah), Elapidae, Thailand	816323.9999962011	1606000.9999992973	47N	Indochina Time	2015-06-19 13:17:00.000
14098527667	true	2015-06-19 16:47:00.000	101.9346166156083	14.508546749847746	radio-transmitter	Ophiophagus hannah	AM006	AM006	King cobra (Ophiophagus hannah), Elapidae, Thailand	816323.9999962011	1606000.9999992973	47N	Indochina Time	2015-06-19 23:47:00.000
14098527668	true	2015-06-19 20:52:00.000	101.9346166156083	14.508546749847746	radio-transmitter	Ophiophagus hannah	AM006	AM006	King cobra (Ophiophagus hannah), Elapidae, Thailand	816323.9999962011	1606000.9999992973	47N	Indochina Time	2015-06-20 03:52:00.000
14098527669	true	2015-06-20 01:49:00.000	101.9346166156083	14.508546749847746	radio-transmitter	Ophiophagus hannah	AM006	AM006	King cobra (Ophiophagus hannah), Elapidae, Thailand	816323.9999962011	1606000.9999992973	47N	Indochina Time	2015-06-20 08:49:00.000
14098527670	true	2015-06-20 05:41:00.000	101.9346166156083	14.508546749847746	radio-transmitter	Ophiophagus hannah	AM006	AM006	King cobra (Ophiophagus hannah), Elapidae, Thailand	816323.9999962011	1606000.9999992973	47N	Indochina Time	2015-06-20 12:41:00.000
14098527671	true	2015-06-20 16:08:00.000	101.9346166156083	14.508546749847746	radio-transmitter	Ophiophagus hannah	AM006	AM006	King cobra (Ophiophagus hannah), Elapidae, Thailand	816323.9999962011	1606000.9999992973	47N	Indochina Time	2015-06-20 23:08:00.000
14098527672	true	2015-06-20 20:29:00.000	101.9346166156083	14.508546749847746	radio-transmitter	Ophiophagus hannah	AM006	AM006	King cobra (Ophiophagus hannah), Elapidae, Thailand	816323.9999962011	1606000.9999992973	47N	Indochina Time	2015-06-21 03:29:00.000
14098527673	true	2015-06-21 01:59:00.000	101.9346166156083	14.508546749847746	radio-transmitter	Ophiophagus hannah	AM006	AM006	King cobra (Ophiophagus hannah), Elapidae, Thailand	816323.9999962011	1606000.9999992973	47N	Indochina Time	2015-06-21 08:59:00.000
14098527674	true	2015-06-21 07:04:00.000	101.9346166156083	14.508546749847746	radio-transmitter	Ophiophagus hannah	AM006	AM006	King cobra (Ophiophagus hannah), Elapidae, Thailand	816323.9999962011	1606000.9999992973	47N	Indochina Time	2015-06-21 14:04:00.000
14098527675	true	2015-06-21 16:47:00.000	101.9346166156083	14.508546749847746	radio-transmitter	Ophiophagus hannah	AM006	AM006	King cobra (Ophiophagus hannah), Elapidae, Thailand	816323.9999962011	1606000.9999992973	47N	Indochina Time	2015-06-21 23:47:00.000
14098527676	true	2015-06-21 21:11:00.000	101.9346166156083	14.508546749847746	radio-transmitter	Ophiophagus hannah	AM006	AM006	King cobra (Ophiophagus hannah), Elapidae, Thailand	816323.9999962011	1606000.9999992973	47N	Indochina Time	2015-06-22 04:11:00.000
14098527677	true	2015-06-22 02:30:00.000	101.9346166156083	14.508546749847746	radio-transmitter	Ophiophagus hannah	AM006	AM006	King cobra (Ophiophagus hannah), Elapidae, Thailand	816323.9999962011	1606000.9999992973	47N	Indochina Time	2015-06-22 09:30:00.000
14098527678	true	2015-06-22 05:36:00.000	101.9346166156083	14.508546749847746	radio-transmitter	Ophiophagus hannah	AM006	AM006	King cobra (Ophiophagus hannah), Elapidae, Thailand	816323.9999962011	1606000.9999992973	47N	Indochina Time	2015-06-22 12:36:00.000
14098527679	true	2015-06-22 17:22:00.000	101.9346166156083	14.508546749847746	radio-transmitter	Ophiophagus hannah	AM006	AM006	King cobra (Ophiophagus hannah), Elapidae, Thailand	816323.9999962011	1606000.9999992973	47N	Indochina Time	2015-06-23 00:22:00.000
14098527680	true	2015-06-22 21:00:00.000	101.9346166156083	14.508546749847746	radio-transmitter	Ophiophagus hannah	AM006	AM006	King cobra (Ophiophagus hannah), Elapidae, Thailand	816323.9999962011	1606000.9999992973	47N	Indochina Time	2015-06-23 04:00:00.000
14098527681	true	2015-06-23 05:28:00.000	101.9346166156083	14.508546749847746	radio-transmitter	Ophiophagus hannah	AM006	AM006	King cobra (Ophiophagus hannah), Elapidae, Thailand	816323.9999962011	1606000.9999992973	47N	Indochina Time	2015-06-23 12:28:00.000
14098527682	true	2015-06-23 16:42:00.000	101.9346166156083	14.508546749847746	radio-transmitter	Ophiophagus hannah	AM006	AM006	King cobra (Ophiophagus hannah), Elapidae, Thailand	816323.9999962011	1606000.9999992973	47N	Indochina Time	2015-06-23 23:42:00.000
14098527683	true	2015-06-23 22:25:00.000	101.9346166156083	14.508546749847746	radio-transmitter	Ophiophagus hannah	AM006	AM006	King cobra (Ophiophagus hannah), Elapidae, Thailand	816323.9999962011	1606000.9999992973	47N	Indochina Time	2015-06-24 05:25:00.000
14098527684	true	2015-06-24 02:31:00.000	101.9346166156083	14.508546749847746	radio-transmitter	Ophiophagus hannah	AM006	AM006	King cobra (Ophiophagus hannah), Elapidae, Thailand	816323.9999962011	1606000.9999992973	47N	Indochina Time	2015-06-24 09:31:00.000
14098527685	true	2015-06-24 05:47:00.000	101.9346166156083	14.508546749847746	radio-transmitter	Ophiophagus hannah	AM006	AM006	King cobra (Ophiophagus hannah), Elapidae, Thailand	816323.9999962011	1606000.9999992973	47N	Indochina Time	2015-06-24 12:47:00.000
14098527686	true	2015-06-24 17:43:00.000	101.9346166156083	14.508546749847746	radio-transmitter	Ophiophagus hannah	AM006	AM006	King cobra (Ophiophagus hannah), Elapidae, Thailand	816323.9999962011	1606000.9999992973	47N	Indochina Time	2015-06-25 00:43:00.000
14098527687	true	2015-06-24 20:29:00.000	101.9346166156083	14.508546749847746	radio-transmitter	Ophiophagus hannah	AM006	AM006	King cobra (Ophiophagus hannah), Elapidae, Thailand	816323.9999962011	1606000.9999992973	47N	Indochina Time	2015-06-25 03:29:00.000
14098527688	true	2015-06-25 02:26:00.000	101.9346166156083	14.508546749847746	radio-transmitter	Ophiophagus hannah	AM006	AM006	King cobra (Ophiophagus hannah), Elapidae, Thailand	816323.9999962011	1606000.9999992973	47N	Indochina Time	2015-06-25 09:26:00.000
14098527689	true	2015-06-25 08:07:00.000	101.93307026621116	14.505865767936921	radio-transmitter	Ophiophagus hannah	AM006	AM006	King cobra (Ophiophagus hannah), Elapidae, Thailand	816160.99999621	1605701.9999992999	47N	Indochina Time	2015-06-25 15:07:00.000
14098527690	true	2015-06-25 20:10:00.000	101.93172585489164	14.505142015453087	radio-transmitter	Ophiophagus hannah	AM006	AM006	King cobra (Ophiophagus hannah), Elapidae, Thailand	816016.9999962194	1605619.999999302	47N	Indochina Time	2015-06-26 03:10:00.000
14098527691	true	2015-06-25 22:53:00.000	101.93172585489164	14.505142015453087	radio-transmitter	Ophiophagus hannah	AM006	AM006	King cobra (Ophiophagus hannah), Elapidae, Thailand	816016.9999962194	1605619.999999302	47N	Indochina Time	2015-06-26 05:53:00.000
14098527692	true	2015-06-26 06:29:00.000	101.92888887030344	14.505114233380652	radio-transmitter	Ophiophagus hannah	AM006	AM006	King cobra (Ophiophagus hannah), Elapidae, Thailand	815710.999996238	1605612.999999306	47N	Indochina Time	2015-06-26 13:29:00.000
14098527693	true	2015-06-26 19:12:00.000	101.92862460220945	14.504756283802681	radio-transmitter	Ophiophagus hannah	AM006	AM006	King cobra (Ophiophagus hannah), Elapidae, Thailand	815682.9999962382	1605572.9999993062	47N	Indochina Time	2015-06-27 02:12:00.000
14098527694	true	2015-06-27 00:10:00.000	101.9285214671781	14.503962823886097	radio-transmitter	Ophiophagus hannah	AM006	AM006	King cobra (Ophiophagus hannah), Elapidae, Thailand	815672.9999962391	1605484.9999993069	47N	Indochina Time	2015-06-27 07:10:00.000
14098527695	true	2015-06-27 03:39:00.000	101.9285214671781	14.503962823886097	radio-transmitter	Ophiophagus hannah	AM006	AM006	King cobra (Ophiophagus hannah), Elapidae, Thailand	815672.9999962391	1605484.9999993069	47N	Indochina Time	2015-06-27 10:39:00.000
14098527696	true	2015-06-27 05:35:00.000	101.9285214671781	14.503962823886097	radio-transmitter	Ophiophagus hannah	AM006	AM006	King cobra (Ophiophagus hannah), Elapidae, Thailand	815672.9999962391	1605484.9999993069	47N	Indochina Time	2015-06-27 12:35:00.000
14098527697	true	2015-06-27 18:13:00.000	101.92815262930256	14.504111927114446	radio-transmitter	Ophiophagus hannah	AM006	AM006	King cobra (Ophiophagus hannah), Elapidae, Thailand	815632.9999962407	1605500.9999993066	47N	Indochina Time	2015-06-28 01:13:00.000
14098527698	true	2015-06-27 22:00:00.000	101.92815262930256	14.504111927114446	radio-transmitter	Ophiophagus hannah	AM006	AM006	King cobra (Ophiophagus hannah), Elapidae, Thailand	815632.9999962407	1605500.9999993066	47N	Indochina Time	2015-06-28 05:00:00.000
14098527699	true	2015-06-28 02:44:00.000	101.92815262930256	14.504111927114446	radio-transmitter	Ophiophagus hannah	AM006	AM006	King cobra (Ophiophagus hannah), Elapidae, Thailand	815632.9999962407	1605500.9999993066	47N	Indochina Time	2015-06-28 09:44:00.000
14098527700	true	2015-06-28 06:45:00.000	101.92815262930256	14.504111927114446	radio-transmitter	Ophiophagus hannah	AM006	AM006	King cobra (Ophiophagus hannah), Elapidae, Thailand	815632.9999962407	1605500.9999993066	47N	Indochina Time	2015-06-28 13:45:00.000
14098527701	true	2015-06-28 19:20:00.000	101.92811603044656	14.504148508789214	radio-transmitter	Ophiophagus hannah	AM006	AM006	King cobra (Ophiophagus hannah), Elapidae, Thailand	815628.9999962419	1605504.9999993073	47N	Indochina Time	2015-06-29 02:20:00.000
14098527702	true	2015-06-29 01:30:00.000	101.92820918990431	14.504183470962051	radio-transmitter	Ophiophagus hannah	AM006	AM006	King cobra (Ophiophagus hannah), Elapidae, Thailand	815638.99999624	1605508.9999993069	47N	Indochina Time	2015-06-29 08:30:00.000
14098527703	true	2015-06-29 06:25:00.000	101.92820918990431	14.504183470962051	radio-transmitter	Ophiophagus hannah	AM006	AM006	King cobra (Ophiophagus hannah), Elapidae, Thailand	815638.99999624	1605508.9999993069	47N	Indochina Time	2015-06-29 13:25:00.000
14098527704	true	2015-06-29 18:07:00.000	101.92812446775088	14.504085184924	radio-transmitter	Ophiophagus hannah	AM006	AM006	King cobra (Ophiophagus hannah), Elapidae, Thailand	815629.9999962414	1605497.9999993078	47N	Indochina Time	2015-06-30 01:07:00.000
14098527705	true	2015-06-29 21:56:00.000	101.92812446775088	14.504085184924	radio-transmitter	Ophiophagus hannah	AM006	AM006	King cobra (Ophiophagus hannah), Elapidae, Thailand	815629.9999962414	1605497.9999993078	47N	Indochina Time	2015-06-30 04:56:00.000
14098527706	true	2015-06-30 02:25:00.000	101.92812446775088	14.504085184924	radio-transmitter	Ophiophagus hannah	AM006	AM006	King cobra (Ophiophagus hannah), Elapidae, Thailand	815629.9999962414	1605497.9999993078	47N	Indochina Time	2015-06-30 09:25:00.000
14098527707	true	2015-06-30 05:17:00.000	101.92812446775088	14.504085184924	radio-transmitter	Ophiophagus hannah	AM006	AM006	King cobra (Ophiophagus hannah), Elapidae, Thailand	815629.9999962414	1605497.9999993078	47N	Indochina Time	2015-06-30 12:17:00.000
14098527708	true	2015-06-30 17:18:00.000	101.92812446775088	14.504085184924	radio-transmitter	Ophiophagus hannah	AM006	AM006	King cobra (Ophiophagus hannah), Elapidae, Thailand	815629.9999962414	1605497.9999993078	47N	Indochina Time	2015-07-01 00:18:00.000
14098527709	true	2015-06-30 22:35:00.000	101.92823533290179	14.504056707554104	radio-transmitter	Ophiophagus hannah	AM006	AM006	King cobra (Ophiophagus hannah), Elapidae, Thailand	815641.9999962403	1605494.999999307	47N	Indochina Time	2015-07-01 05:35:00.000
14098527710	true	2015-07-01 03:05:00.000	101.92823533290179	14.504056707554104	radio-transmitter	Ophiophagus hannah	AM006	AM006	King cobra (Ophiophagus hannah), Elapidae, Thailand	815641.9999962403	1605494.999999307	47N	Indochina Time	2015-07-01 10:05:00.000
14098527711	true	2015-07-01 05:33:00.000	101.92823533290179	14.504056707554104	radio-transmitter	Ophiophagus hannah	AM006	AM006	King cobra (Ophiophagus hannah), Elapidae, Thailand	815641.9999962403	1605494.999999307	47N	Indochina Time	2015-07-01 12:33:00.000
14098527712	true	2015-07-01 17:40:00.000	101.92798901054394	14.503653376729302	radio-transmitter	Ophiophagus hannah	AM006	AM006	King cobra (Ophiophagus hannah), Elapidae, Thailand	815615.9999962428	1605449.9999993078	47N	Indochina Time	2015-07-02 00:40:00.000
14098527713	true	2015-07-01 21:47:00.000	101.92798901054394	14.503653376729302	radio-transmitter	Ophiophagus hannah	AM006	AM006	King cobra (Ophiophagus hannah), Elapidae, Thailand	815615.9999962428	1605449.9999993078	47N	Indochina Time	2015-07-02 04:47:00.000
14098527714	true	2015-07-02 02:40:00.000	101.92798901054394	14.503653376729302	radio-transmitter	Ophiophagus hannah	AM006	AM006	King cobra (Ophiophagus hannah), Elapidae, Thailand	815615.9999962428	1605449.9999993078	47N	Indochina Time	2015-07-02 09:40:00.000
14098527715	true	2015-07-03 00:56:00.000	101.93086865966849	14.509036143001483	radio-transmitter	Ophiophagus hannah	AM006	AM006	King cobra (Ophiophagus hannah), Elapidae, Thailand	815918.9999962291	1606049.999999303	47N	Indochina Time	2015-07-03 07:56:00.000
14098527716	true	2015-07-03 06:28:00.000	101.93086865966849	14.509036143001483	radio-transmitter	Ophiophagus hannah	AM006	AM006	King cobra (Ophiophagus hannah), Elapidae, Thailand	815918.9999962291	1606049.999999303	47N	Indochina Time	2015-07-03 13:28:00.000
14098527717	true	2015-07-03 17:20:00.000	101.93086865966849	14.509036143001483	radio-transmitter	Ophiophagus hannah	AM006	AM006	King cobra (Ophiophagus hannah), Elapidae, Thailand	815918.9999962291	1606049.999999303	47N	Indochina Time	2015-07-04 00:20:00.000
14098527718	true	2015-07-03 21:34:00.000	101.93086865966849	14.509036143001483	radio-transmitter	Ophiophagus hannah	AM006	AM006	King cobra (Ophiophagus hannah), Elapidae, Thailand	815918.9999962291	1606049.999999303	47N	Indochina Time	2015-07-04 04:34:00.000
14098527719	true	2015-07-04 02:35:00.000	101.93086865966849	14.509036143001483	radio-transmitter	Ophiophagus hannah	AM006	AM006	King cobra (Ophiophagus hannah), Elapidae, Thailand	815918.9999962291	1606049.999999303	47N	Indochina Time	2015-07-04 09:35:00.000
14098527720	true	2015-07-04 06:16:00.000	101.93086865966849	14.509036143001483	radio-transmitter	Ophiophagus hannah	AM006	AM006	King cobra (Ophiophagus hannah), Elapidae, Thailand	815918.9999962291	1606049.999999303	47N	Indochina Time	2015-07-04 13:16:00.000
14098527721	true	2015-07-04 17:18:00.000	101.93086865966849	14.509036143001483	radio-transmitter	Ophiophagus hannah	AM006	AM006	King cobra (Ophiophagus hannah), Elapidae, Thailand	815918.9999962291	1606049.999999303	47N	Indochina Time	2015-07-05 00:18:00.000
14098527722	true	2015-07-04 21:20:00.000	101.93086865966849	14.509036143001483	radio-transmitter	Ophiophagus hannah	AM006	AM006	King cobra (Ophiophagus hannah), Elapidae, Thailand	815918.9999962291	1606049.999999303	47N	Indochina Time	2015-07-05 04:20:00.000
14098527723	true	2015-07-05 03:59:00.000	101.93086865966849	14.509036143001483	radio-transmitter	Ophiophagus hannah	AM006	AM006	King cobra (Ophiophagus hannah), Elapidae, Thailand	815918.9999962291	1606049.999999303	47N	Indochina Time	2015-07-05 10:59:00.000
14098527724	true	2015-07-05 09:20:00.000	101.92699495108776	14.509834110083963	radio-transmitter	Ophiophagus hannah	AM006	AM006	King cobra (Ophiophagus hannah), Elapidae, Thailand	815499.9999962545	1606132.999999309	47N	Indochina Time	2015-07-05 16:20:00.000
14098527725	true	2015-07-05 19:49:00.000	101.92460012823027	14.512419828295773	radio-transmitter	Ophiophagus hannah	AM006	AM006	King cobra (Ophiophagus hannah), Elapidae, Thailand	815237.9999962708	1606415.999999312	47N	Indochina Time	2015-07-06 02:49:00.000
14098527726	true	2015-07-06 05:59:00.000	101.92921456993884	14.513662724931896	radio-transmitter	Ophiophagus hannah	AM006	AM006	King cobra (Ophiophagus hannah), Elapidae, Thailand	815733.9999962403	1606559.999999306	47N	Indochina Time	2015-07-06 12:59:00.000
14098527727	true	2015-07-07 04:26:00.000	101.93797313784168	14.51422144648271	radio-transmitter	Ophiophagus hannah	AM006	AM006	King cobra (Ophiophagus hannah), Elapidae, Thailand	816677.9999961853	1606633.9999992917	47N	Indochina Time	2015-07-07 11:26:00.000
14098527728	true	2015-07-07 18:20:00.000	101.94099449965914	14.507148318511355	radio-transmitter	Ophiophagus hannah	AM006	AM006	King cobra (Ophiophagus hannah), Elapidae, Thailand	817013.9999961588	1605854.9999992875	47N	Indochina Time	2015-07-08 01:20:00.000
14098527729	true	2015-07-07 21:02:00.000	101.94153990747284	14.507033105994367	radio-transmitter	Ophiophagus hannah	AM006	AM006	King cobra (Ophiophagus hannah), Elapidae, Thailand	817072.999996156	1605842.999999287	47N	Indochina Time	2015-07-08 04:02:00.000
14098527730	true	2015-07-08 03:30:00.000	101.94322879490292	14.507165449652017	radio-transmitter	Ophiophagus hannah	AM006	AM006	King cobra (Ophiophagus hannah), Elapidae, Thailand	817254.9999961446	1605859.9999992845	47N	Indochina Time	2015-07-08 10:30:00.000
14098527731	true	2015-07-08 07:25:00.000	101.94329273011476	14.509196647794404	radio-transmitter	Ophiophagus hannah	AM006	AM006	King cobra (Ophiophagus hannah), Elapidae, Thailand	817258.9999961455	1606084.9999992845	47N	Indochina Time	2015-07-08 14:25:00.000
14098527732	true	2015-07-08 17:41:00.000	101.94406730407125	14.502576154484773	radio-transmitter	Ophiophagus hannah	AM006	AM006	King cobra (Ophiophagus hannah), Elapidae, Thailand	817351.9999961354	1605352.9999992829	47N	Indochina Time	2015-07-09 00:41:00.000
14098527733	true	2015-07-09 00:45:00.000	101.94285769876448	14.507143012391735	radio-transmitter	Ophiophagus hannah	AM006	AM006	King cobra (Ophiophagus hannah), Elapidae, Thailand	817214.9999961485	1605856.999999285	47N	Indochina Time	2015-07-09 07:45:00.000
14098527734	true	2015-07-09 05:37:00.000	101.9392657947505	14.506808741112678	radio-transmitter	Ophiophagus hannah	AM006	AM006	King cobra (Ophiophagus hannah), Elapidae, Thailand	816827.9999961716	1605814.9999992906	47N	Indochina Time	2015-07-09 12:37:00.000
14098527735	true	2015-07-09 17:29:00.000	101.93944392232902	14.506960038425381	radio-transmitter	Ophiophagus hannah	AM006	AM006	King cobra (Ophiophagus hannah), Elapidae, Thailand	816846.9999961689	1605831.99999929	47N	Indochina Time	2015-07-10 00:29:00.000
14098527736	true	2015-07-09 23:50:00.000	101.93856019911863	14.506727270001234	radio-transmitter	Ophiophagus hannah	AM006	AM006	King cobra (Ophiophagus hannah), Elapidae, Thailand	816751.9999961746	1605804.9999992917	47N	Indochina Time	2015-07-10 06:50:00.000
14098527737	true	2015-07-10 07:32:00.000	101.93440131145564	14.5090913141715	radio-transmitter	Ophiophagus hannah	AM006	AM006	King cobra (Ophiophagus hannah), Elapidae, Thailand	816299.9999962044	1606060.9999992982	47N	Indochina Time	2015-07-10 14:32:00.000
14098527738	true	2015-07-10 17:17:00.000	101.93440131145564	14.5090913141715	radio-transmitter	Ophiophagus hannah	AM006	AM006	King cobra (Ophiophagus hannah), Elapidae, Thailand	816299.9999962044	1606060.9999992982	47N	Indochina Time	2015-07-11 00:17:00.000
14098527739	true	2015-07-10 21:26:00.000	101.93440131145564	14.5090913141715	radio-transmitter	Ophiophagus hannah	AM006	AM006	King cobra (Ophiophagus hannah), Elapidae, Thailand	816299.9999962044	1606060.9999992982	47N	Indochina Time	2015-07-11 04:26:00.000
14098527740	true	2015-07-11 05:34:00.000	101.93440131145564	14.5090913141715	radio-transmitter	Ophiophagus hannah	AM006	AM006	King cobra (Ophiophagus hannah), Elapidae, Thailand	816299.9999962044	1606060.9999992982	47N	Indochina Time	2015-07-11 12:34:00.000
14098527741	true	2015-07-12 06:35:00.000	101.93373699071836	14.511438700394457	radio-transmitter	Ophiophagus hannah	AM006	AM006	King cobra (Ophiophagus hannah), Elapidae, Thailand	816224.9999962104	1606319.999999299	47N	Indochina Time	2015-07-12 13:35:00.000
14098527742	true	2015-07-12 16:56:00.000	101.93373699071836	14.511438700394457	radio-transmitter	Ophiophagus hannah	AM006	AM006	King cobra (Ophiophagus hannah), Elapidae, Thailand	816224.9999962104	1606319.999999299	47N	Indochina Time	2015-07-12 23:56:00.000
14098527743	true	2015-07-12 23:54:00.000	101.93454603800147	14.508818568145921	radio-transmitter	Ophiophagus hannah	AM006	AM006	King cobra (Ophiophagus hannah), Elapidae, Thailand	816315.9999962038	1606030.9999992978	47N	Indochina Time	2015-07-13 06:54:00.000
14098527744	true	2015-07-13 03:44:00.000	101.93454603800147	14.508818568145921	radio-transmitter	Ophiophagus hannah	AM006	AM006	King cobra (Ophiophagus hannah), Elapidae, Thailand	816315.9999962038	1606030.9999992978	47N	Indochina Time	2015-07-13 10:44:00.000
14098527745	true	2015-07-13 06:18:00.000	101.93454603800147	14.508818568145921	radio-transmitter	Ophiophagus hannah	AM006	AM006	King cobra (Ophiophagus hannah), Elapidae, Thailand	816315.9999962038	1606030.9999992978	47N	Indochina Time	2015-07-13 13:18:00.000
14098527746	true	2015-07-13 20:34:00.000	101.93454603800147	14.508818568145921	radio-transmitter	Ophiophagus hannah	AM006	AM006	King cobra (Ophiophagus hannah), Elapidae, Thailand	816315.9999962038	1606030.9999992978	47N	Indochina Time	2015-07-14 03:34:00.000
14098527747	true	2015-07-14 02:42:00.000	101.93454603800147	14.508818568145921	radio-transmitter	Ophiophagus hannah	AM006	AM006	King cobra (Ophiophagus hannah), Elapidae, Thailand	816315.9999962038	1606030.9999992978	47N	Indochina Time	2015-07-14 09:42:00.000
14098527748	true	2015-07-14 06:29:00.000	101.93454603800147	14.508818568145921	radio-transmitter	Ophiophagus hannah	AM006	AM006	King cobra (Ophiophagus hannah), Elapidae, Thailand	816315.9999962038	1606030.9999992978	47N	Indochina Time	2015-07-14 13:29:00.000
14098527749	true	2015-07-14 20:52:00.000	101.93454603800147	14.508818568145921	radio-transmitter	Ophiophagus hannah	AM006	AM006	King cobra (Ophiophagus hannah), Elapidae, Thailand	816315.9999962038	1606030.9999992978	47N	Indochina Time	2015-07-15 03:52:00.000
14098527750	true	2015-07-15 02:12:00.000	101.93454603800147	14.508818568145921	radio-transmitter	Ophiophagus hannah	AM006	AM006	King cobra (Ophiophagus hannah), Elapidae, Thailand	816315.9999962038	1606030.9999992978	47N	Indochina Time	2015-07-15 09:12:00.000
14098527751	true	2015-07-15 06:10:00.000	101.93454603800147	14.508818568145921	radio-transmitter	Ophiophagus hannah	AM006	AM006	King cobra (Ophiophagus hannah), Elapidae, Thailand	816315.9999962038	1606030.9999992978	47N	Indochina Time	2015-07-15 13:10:00.000
14098527752	true	2015-07-15 17:05:00.000	101.93454603800147	14.508818568145921	radio-transmitter	Ophiophagus hannah	AM006	AM006	King cobra (Ophiophagus hannah), Elapidae, Thailand	816315.9999962038	1606030.9999992978	47N	Indochina Time	2015-07-16 00:05:00.000
14098527753	true	2015-07-15 21:20:00.000	101.93454603800147	14.508818568145921	radio-transmitter	Ophiophagus hannah	AM006	AM006	King cobra (Ophiophagus hannah), Elapidae, Thailand	816315.9999962038	1606030.9999992978	47N	Indochina Time	2015-07-16 04:20:00.000
14098527754	true	2015-07-16 02:15:00.000	101.93454603800147	14.508818568145921	radio-transmitter	Ophiophagus hannah	AM006	AM006	King cobra (Ophiophagus hannah), Elapidae, Thailand	816315.9999962038	1606030.9999992978	47N	Indochina Time	2015-07-16 09:15:00.000
14098527755	true	2015-07-16 05:55:00.000	101.93454603800147	14.508818568145921	radio-transmitter	Ophiophagus hannah	AM006	AM006	King cobra (Ophiophagus hannah), Elapidae, Thailand	816315.9999962038	1606030.9999992978	47N	Indochina Time	2015-07-16 12:55:00.000
14098527756	true	2015-07-16 16:44:00.000	101.93454603800147	14.508818568145921	radio-transmitter	Ophiophagus hannah	AM006	AM006	King cobra (Ophiophagus hannah), Elapidae, Thailand	816315.9999962038	1606030.9999992978	47N	Indochina Time	2015-07-16 23:44:00.000
14098527757	true	2015-07-16 21:20:00.000	101.93454603800147	14.508818568145921	radio-transmitter	Ophiophagus hannah	AM006	AM006	King cobra (Ophiophagus hannah), Elapidae, Thailand	816315.9999962038	1606030.9999992978	47N	Indochina Time	2015-07-17 04:20:00.000
14098527758	true	2015-07-17 02:46:00.000	101.93454603800147	14.508818568145921	radio-transmitter	Ophiophagus hannah	AM006	AM006	King cobra (Ophiophagus hannah), Elapidae, Thailand	816315.9999962038	1606030.9999992978	47N	Indochina Time	2015-07-17 09:46:00.000
14098527759	true	2015-07-17 05:54:00.000	101.93454603800147	14.508818568145921	radio-transmitter	Ophiophagus hannah	AM006	AM006	King cobra (Ophiophagus hannah), Elapidae, Thailand	816315.9999962038	1606030.9999992978	47N	Indochina Time	2015-07-17 12:54:00.000
14098527760	true	2015-07-17 17:35:00.000	101.93454603800147	14.508818568145921	radio-transmitter	Ophiophagus hannah	AM006	AM006	King cobra (Ophiophagus hannah), Elapidae, Thailand	816315.9999962038	1606030.9999992978	47N	Indochina Time	2015-07-18 00:35:00.000
14098527761	true	2015-07-17 21:47:00.000	101.93454603800147	14.508818568145921	radio-transmitter	Ophiophagus hannah	AM006	AM006	King cobra (Ophiophagus hannah), Elapidae, Thailand	816315.9999962038	1606030.9999992978	47N	Indochina Time	2015-07-18 04:47:00.000
14098527762	true	2015-07-18 02:08:00.000	101.93454603800147	14.508818568145921	radio-transmitter	Ophiophagus hannah	AM006	AM006	King cobra (Ophiophagus hannah), Elapidae, Thailand	816315.9999962038	1606030.9999992978	47N	Indochina Time	2015-07-18 09:08:00.000
14098527763	true	2015-07-18 05:43:00.000	101.93454603800147	14.508818568145921	radio-transmitter	Ophiophagus hannah	AM006	AM006	King cobra (Ophiophagus hannah), Elapidae, Thailand	816315.9999962038	1606030.9999992978	47N	Indochina Time	2015-07-18 12:43:00.000
14098527764	true	2015-07-18 17:49:00.000	101.93454603800147	14.508818568145921	radio-transmitter	Ophiophagus hannah	AM006	AM006	King cobra (Ophiophagus hannah), Elapidae, Thailand	816315.9999962038	1606030.9999992978	47N	Indochina Time	2015-07-19 00:49:00.000
14098527765	true	2015-07-18 21:42:00.000	101.93454603800147	14.508818568145921	radio-transmitter	Ophiophagus hannah	AM006	AM006	King cobra (Ophiophagus hannah), Elapidae, Thailand	816315.9999962038	1606030.9999992978	47N	Indochina Time	2015-07-19 04:42:00.000
14098527766	true	2015-07-19 02:16:00.000	101.93454603800147	14.508818568145921	radio-transmitter	Ophiophagus hannah	AM006	AM006	King cobra (Ophiophagus hannah), Elapidae, Thailand	816315.9999962038	1606030.9999992978	47N	Indochina Time	2015-07-19 09:16:00.000
14098527767	true	2015-07-19 06:18:00.000	101.93454603800147	14.508818568145921	radio-transmitter	Ophiophagus hannah	AM006	AM006	King cobra (Ophiophagus hannah), Elapidae, Thailand	816315.9999962038	1606030.9999992978	47N	Indochina Time	2015-07-19 13:18:00.000
14098527768	true	2015-07-19 21:43:00.000	101.93454603800147	14.508818568145921	radio-transmitter	Ophiophagus hannah	AM006	AM006	King cobra (Ophiophagus hannah), Elapidae, Thailand	816315.9999962038	1606030.9999992978	47N	Indochina Time	2015-07-20 04:43:00.000
14098527769	true	2015-07-20 02:52:00.000	101.93454603800147	14.508818568145921	radio-transmitter	Ophiophagus hannah	AM006	AM006	King cobra (Ophiophagus hannah), Elapidae, Thailand	816315.9999962038	1606030.9999992978	47N	Indochina Time	2015-07-20 09:52:00.000
14098527770	true	2015-07-20 06:15:00.000	101.93454603800147	14.508818568145921	radio-transmitter	Ophiophagus hannah	AM006	AM006	King cobra (Ophiophagus hannah), Elapidae, Thailand	816315.9999962038	1606030.9999992978	47N	Indochina Time	2015-07-20 13:15:00.000
14098527771	true	2015-07-20 16:02:00.000	101.93454603800147	14.508818568145921	radio-transmitter	Ophiophagus hannah	AM006	AM006	King cobra (Ophiophagus hannah), Elapidae, Thailand	816315.9999962038	1606030.9999992978	47N	Indochina Time	2015-07-20 23:02:00.000
14098527772	true	2015-07-20 21:42:00.000	101.93454603800147	14.508818568145921	radio-transmitter	Ophiophagus hannah	AM006	AM006	King cobra (Ophiophagus hannah), Elapidae, Thailand	816315.9999962038	1606030.9999992978	47N	Indochina Time	2015-07-21 04:42:00.000
14098527773	true	2015-07-21 02:32:00.000	101.93454603800147	14.508818568145921	radio-transmitter	Ophiophagus hannah	AM006	AM006	King cobra (Ophiophagus hannah), Elapidae, Thailand	816315.9999962038	1606030.9999992978	47N	Indochina Time	2015-07-21 09:32:00.000
14098527774	true	2015-07-21 05:46:00.000	101.93454603800147	14.508818568145921	radio-transmitter	Ophiophagus hannah	AM006	AM006	King cobra (Ophiophagus hannah), Elapidae, Thailand	816315.9999962038	1606030.9999992978	47N	Indochina Time	2015-07-21 12:46:00.000
14098527775	true	2015-07-21 17:04:00.000	101.93454603800147	14.508818568145921	radio-transmitter	Ophiophagus hannah	AM006	AM006	King cobra (Ophiophagus hannah), Elapidae, Thailand	816315.9999962038	1606030.9999992978	47N	Indochina Time	2015-07-22 00:04:00.000
14098527776	true	2015-07-21 21:22:00.000	101.93454603800147	14.508818568145921	radio-transmitter	Ophiophagus hannah	AM006	AM006	King cobra (Ophiophagus hannah), Elapidae, Thailand	816315.9999962038	1606030.9999992978	47N	Indochina Time	2015-07-22 04:22:00.000
14098527777	true	2015-07-22 02:20:00.000	101.93454603800147	14.508818568145921	radio-transmitter	Ophiophagus hannah	AM006	AM006	King cobra (Ophiophagus hannah), Elapidae, Thailand	816315.9999962038	1606030.9999992978	47N	Indochina Time	2015-07-22 09:20:00.000
14098527778	true	2015-07-22 06:10:00.000	101.93454603800147	14.508818568145921	radio-transmitter	Ophiophagus hannah	AM006	AM006	King cobra (Ophiophagus hannah), Elapidae, Thailand	816315.9999962038	1606030.9999992978	47N	Indochina Time	2015-07-22 13:10:00.000
14098527779	true	2015-07-22 16:15:00.000	101.93454603800147	14.508818568145921	radio-transmitter	Ophiophagus hannah	AM006	AM006	King cobra (Ophiophagus hannah), Elapidae, Thailand	816315.9999962038	1606030.9999992978	47N	Indochina Time	2015-07-22 23:15:00.000
14098527780	true	2015-07-22 23:05:00.000	101.93454603800147	14.508818568145921	radio-transmitter	Ophiophagus hannah	AM006	AM006	King cobra (Ophiophagus hannah), Elapidae, Thailand	816315.9999962038	1606030.9999992978	47N	Indochina Time	2015-07-23 06:05:00.000
14098527781	true	2015-07-23 02:18:00.000	101.93454603800147	14.508818568145921	radio-transmitter	Ophiophagus hannah	AM006	AM006	King cobra (Ophiophagus hannah), Elapidae, Thailand	816315.9999962038	1606030.9999992978	47N	Indochina Time	2015-07-23 09:18:00.000
14098527782	true	2015-07-23 05:55:00.000	101.93454603800147	14.508818568145921	radio-transmitter	Ophiophagus hannah	AM006	AM006	King cobra (Ophiophagus hannah), Elapidae, Thailand	816315.9999962038	1606030.9999992978	47N	Indochina Time	2015-07-23 12:55:00.000
14098527783	true	2015-07-23 21:15:00.000	101.93454603800147	14.508818568145921	radio-transmitter	Ophiophagus hannah	AM006	AM006	King cobra (Ophiophagus hannah), Elapidae, Thailand	816315.9999962038	1606030.9999992978	47N	Indochina Time	2015-07-24 04:15:00.000
14098527784	true	2015-07-24 02:06:00.000	101.93454603800147	14.508818568145921	radio-transmitter	Ophiophagus hannah	AM006	AM006	King cobra (Ophiophagus hannah), Elapidae, Thailand	816315.9999962038	1606030.9999992978	47N	Indochina Time	2015-07-24 09:06:00.000
14098527785	true	2015-07-24 06:02:00.000	101.93454603800147	14.508818568145921	radio-transmitter	Ophiophagus hannah	AM006	AM006	King cobra (Ophiophagus hannah), Elapidae, Thailand	816315.9999962038	1606030.9999992978	47N	Indochina Time	2015-07-24 13:02:00.000
14098527786	true	2015-07-24 16:53:00.000	101.93454603800147	14.508818568145921	radio-transmitter	Ophiophagus hannah	AM006	AM006	King cobra (Ophiophagus hannah), Elapidae, Thailand	816315.9999962038	1606030.9999992978	47N	Indochina Time	2015-07-24 23:53:00.000
14098527787	true	2015-07-24 21:08:00.000	101.93454603800147	14.508818568145921	radio-transmitter	Ophiophagus hannah	AM006	AM006	King cobra (Ophiophagus hannah), Elapidae, Thailand	816315.9999962038	1606030.9999992978	47N	Indochina Time	2015-07-25 04:08:00.000
14098527788	true	2015-07-25 02:52:00.000	101.93454603800147	14.508818568145921	radio-transmitter	Ophiophagus hannah	AM006	AM006	King cobra (Ophiophagus hannah), Elapidae, Thailand	816315.9999962038	1606030.9999992978	47N	Indochina Time	2015-07-25 09:52:00.000
14098527789	true	2015-07-25 05:39:00.000	101.93454603800147	14.508818568145921	radio-transmitter	Ophiophagus hannah	AM006	AM006	King cobra (Ophiophagus hannah), Elapidae, Thailand	816315.9999962038	1606030.9999992978	47N	Indochina Time	2015-07-25 12:39:00.000
14098527790	true	2015-07-25 17:00:00.000	101.93454603800147	14.508818568145921	radio-transmitter	Ophiophagus hannah	AM006	AM006	King cobra (Ophiophagus hannah), Elapidae, Thailand	816315.9999962038	1606030.9999992978	47N	Indochina Time	2015-07-26 00:00:00.000
14098527791	true	2015-07-25 21:20:00.000	101.93454603800147	14.508818568145921	radio-transmitter	Ophiophagus hannah	AM006	AM006	King cobra (Ophiophagus hannah), Elapidae, Thailand	816315.9999962038	1606030.9999992978	47N	Indochina Time	2015-07-26 04:20:00.000
14098527792	true	2015-07-26 16:34:00.000	101.93454603800147	14.508818568145921	radio-transmitter	Ophiophagus hannah	AM006	AM006	King cobra (Ophiophagus hannah), Elapidae, Thailand	816315.9999962038	1606030.9999992978	47N	Indochina Time	2015-07-26 23:34:00.000
14098527793	true	2015-07-26 21:20:00.000	101.93454603800147	14.508818568145921	radio-transmitter	Ophiophagus hannah	AM006	AM006	King cobra (Ophiophagus hannah), Elapidae, Thailand	816315.9999962038	1606030.9999992978	47N	Indochina Time	2015-07-27 04:20:00.000
14098527794	true	2015-07-27 17:06:00.000	101.93454603800147	14.508818568145921	radio-transmitter	Ophiophagus hannah	AM006	AM006	King cobra (Ophiophagus hannah), Elapidae, Thailand	816315.9999962038	1606030.9999992978	47N	Indochina Time	2015-07-28 00:06:00.000
14098527795	true	2015-07-27 21:30:00.000	101.93454603800147	14.508818568145921	radio-transmitter	Ophiophagus hannah	AM006	AM006	King cobra (Ophiophagus hannah), Elapidae, Thailand	816315.9999962038	1606030.9999992978	47N	Indochina Time	2015-07-28 04:30:00.000
14098527796	true	2015-07-28 05:37:00.000	101.93454603800147	14.508818568145921	radio-transmitter	Ophiophagus hannah	AM006	AM006	King cobra (Ophiophagus hannah), Elapidae, Thailand	816315.9999962038	1606030.9999992978	47N	Indochina Time	2015-07-28 12:37:00.000
14098527797	true	2015-07-28 17:00:00.000	101.93454603800147	14.508818568145921	radio-transmitter	Ophiophagus hannah	AM006	AM006	King cobra (Ophiophagus hannah), Elapidae, Thailand	816315.9999962038	1606030.9999992978	47N	Indochina Time	2015-07-29 00:00:00.000
14098527798	true	2015-07-28 21:08:00.000	101.93454603800147	14.508818568145921	radio-transmitter	Ophiophagus hannah	AM006	AM006	King cobra (Ophiophagus hannah), Elapidae, Thailand	816315.9999962038	1606030.9999992978	47N	Indochina Time	2015-07-29 04:08:00.000
14098527799	true	2015-07-29 02:38:00.000	101.93454603800147	14.508818568145921	radio-transmitter	Ophiophagus hannah	AM006	AM006	King cobra (Ophiophagus hannah), Elapidae, Thailand	816315.9999962038	1606030.9999992978	47N	Indochina Time	2015-07-29 09:38:00.000
[truncated: 11,315 more rows]
